# Supplementary material for: Pediatric pan-central nervous system tumor analysis of immune-cell infiltration identifies correlates of antitumor immunity
Source: Nat Commun. 2020 Aug 28;11:4324. doi: 10.1038/s41467-020-18070-y (PMC7455736; doi:10.1038/s41467-020-18070-y)
Supplement: Supplementary file 3 — Supplementary Dataset 1 [file 41467_2020_18070_MOESM3_ESM.xlsx]

## Sheet: panCNS
panCNS Analysis
Kruskal-Wallis One-way analysis of variance	Bcell	CD4T+	CD8T+	Endothelial	Eosinophils	Monocyte	Neutrophil	Neuron	NK	Treg	TILs
Tumor Category	KW=1083.4, p<0.001	KW=1145.5, p<0.001	KW=1054.7, p<0.001	KW=459.3, p<0.001	KW=1075.7, p<0.001	KW=370.9, p<0.001	KW=1791.6, p<0.001	KW=721.7, p<0.001	KW=915.5, p<0.001	KW=1248.8, p<0.001	KW=1376.6, p<0.001
Tumor type/subtype	KW=2042.5, p<0.001	KW=1968.6, p<0.001	KW=1669.4, p<0.001	KW=907.2, p<0.001	KW=2004.4, p<0.001	KW=945.5, p<0.001	KW=2709, p<0.001	KW=1555.9, p<0.001	KW=1425.5, p<0.001	KW=2009.6, p<0.001	KW=2163.1, p<0.001
WHO grade	KW=664.3, p<0.001	KW=649.8, p<0.001	KW=372.4, p<0.001	KW=111.1, p<0.001	KW=642.8, p<0.001	KW=124.7, p<0.001	KW=679.6, p<0.001	KW=117.5, p<0.001	KW=130.8, p<0.001	KW=712.1, p<0.001	KW=753.9, p<0.001
Disease Stage (diagnosis, metastasis, recurrence)	KW=22.6, p<0.001	KW=58.2, p<0.001	KW=68.7, p<0.001	KW=1.8, p=0.401	KW=30.5, p<0.001	KW=12.5, p=0.01	KW=11.8, p=0.011	KW=8.8, p=0.036	KW=7.1, p=0.058	KW=51.4, p<0.001	KW=32.6, p<0.001
Age Category (adult, child, infant)	KW=45.6, p<0.001	KW=215.4, p<0.001	KW=273.2, p<0.001	KW=14.1, p=0.002	KW=42.3, p<0.001	KW=37.7, p<0.001	KW=111.3, p<0.001	KW=35.2, p<0.001	KW=6.9, p=0.032	KW=222.4, p<0.001	KW=130.5, p<0.001
Gender	KW=2.3, p=0.647	KW=7.9, p=0.065	KW=7.2, p=0.09	KW=2.7, p=0.608	KW=10.4, p=0.019	KW=0.1, p=1	KW=0.2, p=1	KW=0, p=1	KW=1.8, p=0.723	KW=11, p=0.015	KW=8.3, p=0.056
Spinal location	KW=44.5, p<0.001	KW=22.6, p<0.001	KW=13.5, p=0.001	KW=0.1, p=0.751	KW=9.5, p=0.006	KW=18, p<0.001	KW=33.1, p<0.001	KW=23.9, p<0.001	KW=1.4, p=0.466	KW=17.6, p<0.001	KW=56.7, p<0.001
Infratentorial location	KW=0.9, p=0.353	KW=170.5, p<0.001	KW=268.4, p<0.001	KW=35.1, p<0.001	KW=130.2, p<0.001	KW=11.6, p=0.002	KW=98.8, p<0.001	KW=6, p=0.028	KW=43.7, p<0.001	KW=234.3, p<0.001	KW=269.7, p<0.001
Supratentorial location	KW=37.9, p<0.001	KW=106, p<0.001	KW=171.8, p<0.001	KW=36.4, p<0.001	KW=79.2, p<0.001	KW=1.7, p=0.396	KW=85.5, p<0.001	KW=0.4, p=0.52	KW=44.3, p<0.001	KW=104, p<0.001	KW=68.7, p<0.001
Post-hoc testing (Dunn Test)
Comparison	Z	P.unadjusted	p.adjusted
Embryonal - Glioma-other (TILs)	-14.2718	3.27873e-46	9.94547e-45
Anova test linear model regression parameters
B-cell	Df	Sum Sq	Mean Sq	F value	Pr(>F)
Tumor type/subtype	12	0.247133	0.0205944	49.571	< 2.2e-16
WHO grade	1	0.012917	0.0129174	31.092	3.647e-08
Residuals	633	0.262983	0.0004155
CD4T+	Df	Sum Sq	Mean Sq	F value	Pr(>F)
Tumor type/subtype	12	0.114638	0.0095531	25.77	< 2.2e-16
WHO grade	1	0.008967	0.0089668	24.188	1.115e-06
Residuals	633	0.23466	0.0003707
Eosinophil	Df	Sum Sq	Mean Sq	F value	Pr(>F)
Tumor type/subtype	12	0.17768	0.0148067	40.5237	< 2.2e-16
WHO grade	1	0.00345	0.00345	9.4421	0.002212
Residuals	633	0.23129	0.0003654
Treg	Df	Sum Sq	Mean Sq	F value	Pr(>F)
Tumor type/subtype	12	0.25194	0.0209947	27.478	< 2.2e-16
WHO grade	1	0.00818	0.0081756	10.7	0.001129
Residuals	633	0.48365	0.0007641
Anova test Linear Model parameters
Monocyte	Df	Sum Sq	Mean Sq	F value	Pr(>F)
Tumor type/subtype	6	3.2481	0.54135	194.526	< 2.2e-16
Spinal location	1	0.0192	0.01917	6.8883	0.008891
Residuals	618	1.7198	0.00278

## Sheet: MB
Medulloblastoma Analysis
Cox proportional hazards model	Bcell	CD4T	CD8T	Endothelial	Eosinophils	Glia	Monocyte	Neutrophil	Neuron	NK	Treg	TILs
OS Univariate Grp3	z=-0.75 HR=0.854 Lower95%=0.566 Upper95%=1.289 p=0.453 n=218	z=0.925 HR=1.224 Lower95%=0.798 Upper95%=1.879 p=0.355 n=218	z=-0.921 HR=0.821 Lower95%=0.54 Upper95%=1.249 p=0.357 n=218	z=0.706 HR=1.244 Lower95%=0.679 Upper95%=2.279 p=0.48 n=218	z=0.12 HR=1.025 Lower95%=0.684 Upper95%=1.536 p=0.904 n=218	z=-1.574 HR=0.615 Lower95%=0.336 Upper95%=1.127 p=0.116 n=218	z=0.28 HR=1.062 Lower95%=0.699 Upper95%=1.613 p=0.78 n=218	z=1.266 HR=1.443 Lower95%=0.818 Upper95%=2.544 p=0.206 n=218	z=-0.257 HR=0.944 Lower95%=0.61 Upper95%=1.462 p=0.797 n=218	z=-0.387 HR=0.923 Lower95%=0.616 Upper95%=1.384 p=0.699 n=218	z=0.523 HR=1.12 Lower95%=0.733 Upper95%=1.712 p=0.601 n=218	z=-0.577 HR=0.887 Lower95%=0.591 Upper95%=1.332 p=0.564 n=218
PFS Univariate Grp3	z=0.213 HR=1.065 Lower95%=0.595 Upper95%=1.906 p=0.831 n=101	z=0.636 HR=1.243 Lower95%=0.635 Upper95%=2.433 p=0.525 n=101	z=-0.885 HR=0.776 Lower95%=0.443 Upper95%=1.36 p=0.376 n=101	z=0.091 HR=1.038 Lower95%=0.466 Upper95%=2.311 p=0.927 n=101	z=0.632 HR=1.202 Lower95%=0.679 Upper95%=2.13 p=0.528 n=101	z=-1.268 HR=0.637 Lower95%=0.318 Upper95%=1.279 p=0.205 n=101	z=0.054 HR=1.015 Lower95%=0.579 Upper95%=1.78 p=0.957 n=101	z=1.332 HR=1.876 Lower95%=0.743 Upper95%=4.734 p=0.183 n=101	z=-0.188 HR=0.935 Lower95%=0.466 Upper95%=1.877 p=0.851 n=101	z=0.112 HR=1.034 Lower95%=0.574 Upper95%=1.865 p=0.911 n=101	z=0.212 HR=1.063 Lower95%=0.606 Upper95%=1.864 p=0.832 n=101	z=-0.745 HR=0.808 Lower95%=0.461 Upper95%=1.416 p=0.456 n=101
OS Univariate Grp3 Low-Risk	z=0.676 HR=1.583 Lower95%=0.418 Upper95%=5.998 p=0.499 n=44	z=-0.15 HR=0.91 Lower95%=0.266 Upper95%=3.113 p=0.881 n=44	z=0.701 HR=1.73 Lower95%=0.374 Upper95%=8.011 p=0.483 n=44	z=0.002 HR=74536778.036 Lower95%=0 Upper95%=Inf p=0.998 n=44	z=-1.443 HR=0.22 Lower95%=0.028 Upper95%=1.72 p=0.149 n=44	z=-1.42 HR=0.41 Lower95%=0.12 Upper95%=1.403 p=0.155 n=44	z=-1.837 HR=0.288 Lower95%=0.076 Upper95%=1.087 p=0.066 n=44	z=-0.991 HR=0.537 Lower95%=0.157 Upper95%=1.837 p=0.322 n=44	z=0.907 HR=2.591 Lower95%=0.331 Upper95%=20.277 p=0.365 n=44	z=-0.762 HR=0.63 Lower95%=0.192 Upper95%=2.067 p=0.446 n=44	z=-2.079 HR=0.113 Lower95%=0.014 Upper95%=0.882 p=0.038 n=44	z=-0.591 HR=0.699 Lower95%=0.213 Upper95%=2.292 p=0.555 n=44
PFS Univariate Grp3 Low-Risk	z=0.595 HR=1.499 Lower95%=0.395 Upper95%=5.689 p=0.552 n=41	z=-0.3 HR=0.828 Lower95%=0.242 Upper95%=2.835 p=0.764 n=41	z=0.034 HR=1.023 Lower95%=0.271 Upper95%=3.867 p=0.973 n=41	z=0.002 HR=74923404.238 Lower95%=0 Upper95%=Inf p=0.998 n=41	z=-0.901 HR=0.494 Lower95%=0.107 Upper95%=2.291 p=0.368 n=41	z=-0.691 HR=0.625 Lower95%=0.165 Upper95%=2.366 p=0.489 n=41	z=-1.394 HR=0.417 Lower95%=0.122 Upper95%=1.426 p=0.163 n=41	z=0.388 HR=1.355 Lower95%=0.292 Upper95%=6.288 p=0.698 n=41	z=0.178 HR=1.149 Lower95%=0.248 Upper95%=5.321 p=0.859 n=41	z=-0.25 HR=0.859 Lower95%=0.262 Upper95%=2.821 p=0.803 n=41	z=-1.803 HR=0.244 Lower95%=0.053 Upper95%=1.131 p=0.071 n=41	z=0.086 HR=1.056 Lower95%=0.309 Upper95%=3.608 p=0.931 n=41
OS Univariate Grp3 High-Risk	z=-0.381 HR=0.882 Lower95%=0.462 Upper95%=1.683 p=0.703 n=61	z=0.662 HR=1.342 Lower95%=0.561 Upper95%=3.212 p=0.508 n=61	z=-0.107 HR=0.965 Lower95%=0.506 Upper95%=1.842 p=0.915 n=61	z=0.858 HR=1.465 Lower95%=0.612 Upper95%=3.507 p=0.391 n=61	z=0.681 HR=1.249 Lower95%=0.659 Upper95%=2.368 p=0.496 n=61	z=-1.342 HR=0.569 Lower95%=0.249 Upper95%=1.297 p=0.18 n=61	z=1.582 HR=1.703 Lower95%=0.88 Upper95%=3.294 p=0.114 n=61	z=1.642 HR=3.319 Lower95%=0.793 Upper95%=13.896 p=0.101 n=61	z=-1.083 HR=0.658 Lower95%=0.309 Upper95%=1.403 p=0.279 n=61	z=0.071 HR=1.026 Lower95%=0.508 Upper95%=2.071 p=0.944 n=61	z=1.468 HR=1.656 Lower95%=0.845 Upper95%=3.246 p=0.142 n=61	z=0.243 HR=1.084 Lower95%=0.566 Upper95%=2.077 p=0.808 n=61
PFS Univariate Grp3 High-Risk	z=0.033 HR=1.011 Lower95%=0.527 Upper95%=1.941 p=0.973 n=60	z=0.359 HR=1.162 Lower95%=0.511 Upper95%=2.643 p=0.719 n=60	z=0.019 HR=1.006 Lower95%=0.528 Upper95%=1.918 p=0.985 n=60	z=0.417 HR=1.191 Lower95%=0.524 Upper95%=2.708 p=0.677 n=60	z=0.878 HR=1.333 Lower95%=0.702 Upper95%=2.533 p=0.38 n=60	z=-1.556 HR=0.52 Lower95%=0.228 Upper95%=1.185 p=0.12 n=60	z=1.285 HR=1.527 Lower95%=0.801 Upper95%=2.912 p=0.199 n=60	z=0.961 HR=1.783 Lower95%=0.548 Upper95%=5.801 p=0.337 n=60	z=-0.423 HR=0.844 Lower95%=0.385 Upper95%=1.851 p=0.672 n=60	z=-0.21 HR=0.929 Lower95%=0.467 Upper95%=1.849 p=0.834 n=60	z=1.176 HR=1.487 Lower95%=0.768 Upper95%=2.881 p=0.24 n=60	z=-0.138 HR=0.955 Lower95%=0.501 Upper95%=1.822 p=0.89 n=60
OS Multivariate Grp3	< Median z=-0.016 HR=0.995 Lower95%=0.559 Upper95%=1.771 p=0.987 , LowRisk z=-3.302 HR=0.321 Lower95%=0.164 Upper95%=0.63 p=0.001 n=105	< Median z=0.459 HR=1.179 Lower95%=0.585 Upper95%=2.376 p=0.646 , LowRisk z=-3.214 HR=0.328 Lower95%=0.166 Upper95%=0.648 p=0.001 n=105	< Median z=0.228 HR=1.07 Lower95%=0.6 Upper95%=1.906 p=0.82 , LowRisk z=-3.261 HR=0.315 Lower95%=0.157 Upper95%=0.631 p=0.001 n=105	< Median z=1.132 HR=1.644 Lower95%=0.695 Upper95%=3.889 p=0.257 , LowRisk z=-3.445 HR=0.304 Lower95%=0.154 Upper95%=0.598 p=0.001 n=105	< Median z=-0.13 HR=0.962 Lower95%=0.539 Upper95%=1.717 p=0.896 , LowRisk z=-3.302 HR=0.32 Lower95%=0.163 Upper95%=0.629 p=0.001 n=105	< Median z=-2.017 HR=0.499 Lower95%=0.254 Upper95%=0.981 p=0.044 , LowRisk z=-3.441 HR=0.305 Lower95%=0.155 Upper95%=0.6 p=0.001 n=105	< Median z=0.411 HR=1.126 Lower95%=0.639 Upper95%=1.982 p=0.681 , LowRisk z=-3.327 HR=0.317 Lower95%=0.161 Upper95%=0.624 p=0.001 n=105	< Median z=0.853 HR=1.454 Lower95%=0.615 Upper95%=3.435 p=0.394 , LowRisk z=-3.227 HR=0.329 Lower95%=0.167 Upper95%=0.646 p=0.001 n=105	< Median z=-0.411 HR=0.864 Lower95%=0.429 Upper95%=1.738 p=0.681 , LowRisk z=-3.32 HR=0.319 Lower95%=0.162 Upper95%=0.626 p=0.001 n=105	< Median z=-0.376 HR=0.892 Lower95%=0.493 Upper95%=1.615 p=0.707 , LowRisk z=-3.324 HR=0.316 Lower95%=0.161 Upper95%=0.624 p=0.001 n=105	< Median z=0.087 HR=1.025 Lower95%=0.584 Upper95%=1.8 p=0.931 , LowRisk z=-3.295 HR=0.322 Lower95%=0.164 Upper95%=0.632 p=0.001 n=105	< Median z=-0.044 HR=0.987 Lower95%=0.555 Upper95%=1.758 p=0.965 , LowRisk z=-3.235 HR=0.322 Lower95%=0.162 Upper95%=0.64 p=0.001 n=105
PFS Multivariate Grp3	< Median z=0.354 HR=1.111 Lower95%=0.621 Upper95%=1.988 p=0.724 , LowRisk z=-3.413 HR=0.309 Lower95%=0.157 Upper95%=0.606 p=0.001 n=101	< Median z=0.144 HR=1.051 Lower95%=0.534 Upper95%=2.067 p=0.885 , LowRisk z=-3.362 HR=0.312 Lower95%=0.158 Upper95%=0.615 p=0.001 n=101	< Median z=0.13 HR=1.039 Lower95%=0.583 Upper95%=1.853 p=0.897 , LowRisk z=-3.337 HR=0.307 Lower95%=0.153 Upper95%=0.614 p=0.001 n=101	< Median z=0.723 HR=1.347 Lower95%=0.601 Upper95%=3.021 p=0.47 , LowRisk z=-3.48 HR=0.299 Lower95%=0.151 Upper95%=0.59 p=0.001 n=101	< Median z=0.31 HR=1.095 Lower95%=0.617 Upper95%=1.945 p=0.756 , LowRisk z=-3.371 HR=0.313 Lower95%=0.159 Upper95%=0.615 p=0.001 n=101	< Median z=-1.711 HR=0.542 Lower95%=0.269 Upper95%=1.093 p=0.087 , LowRisk z=-3.535 HR=0.294 Lower95%=0.149 Upper95%=0.58 p=0 n=101	< Median z=0.444 HR=1.136 Lower95%=0.646 Upper95%=1.997 p=0.657 , LowRisk z=-3.429 HR=0.306 Lower95%=0.155 Upper95%=0.602 p=0.001 n=101	< Median z=0.985 HR=1.595 Lower95%=0.63 Upper95%=4.041 p=0.325 , LowRisk z=-3.287 HR=0.322 Lower95%=0.163 Upper95%=0.633 p=0.001 n=101	< Median z=-0.356 HR=0.881 Lower95%=0.438 Upper95%=1.772 p=0.722 , LowRisk z=-3.414 HR=0.309 Lower95%=0.157 Upper95%=0.606 p=0.001 n=101	< Median z=-0.368 HR=0.894 Lower95%=0.494 Upper95%=1.621 p=0.713 , LowRisk z=-3.422 HR=0.306 Lower95%=0.155 Upper95%=0.603 p=0.001 n=101	< Median z=0.026 HR=1.008 Lower95%=0.574 Upper95%=1.769 p=0.979 , LowRisk z=-3.399 HR=0.31 Lower95%=0.158 Upper95%=0.609 p=0.001 n=101	< Median z=-0.042 HR=0.988 Lower95%=0.559 Upper95%=1.746 p=0.967 , LowRisk z=-3.35 HR=0.311 Lower95%=0.157 Upper95%=0.616 p=0.001 n=101
OS Univariate Grp4	z=0.522 HR=1.108 Lower95%=0.754 Upper95%=1.626 p=0.602 n=399	z=-1.982 HR=0.685 Lower95%=0.471 Upper95%=0.996 p=0.047 n=399	z=0.757 HR=1.174 Lower95%=0.775 Upper95%=1.78 p=0.449 n=399	z=-1.055 HR=0.762 Lower95%=0.459 Upper95%=1.263 p=0.291 n=399	z=-1.038 HR=0.818 Lower95%=0.56 Upper95%=1.195 p=0.299 n=399	z=0.188 HR=1.054 Lower95%=0.611 Upper95%=1.818 p=0.851 n=399	z=-2.742 HR=0.592 Lower95%=0.407 Upper95%=0.861 p=0.006 n=399	z=-1.115 HR=0.803 Lower95%=0.546 Upper95%=1.181 p=0.265 n=399	z=0.283 HR=1.109 Lower95%=0.54 Upper95%=2.28 p=0.778 n=399	z=-1.225 HR=0.791 Lower95%=0.544 Upper95%=1.151 p=0.221 n=399	z=-0.672 HR=0.873 Lower95%=0.588 Upper95%=1.297 p=0.502 n=399	z=-1.393 HR=0.766 Lower95%=0.527 Upper95%=1.115 p=0.164 n=399
PFS Univariate Grp4	z=0.695 HR=1.24 Lower95%=0.676 Upper95%=2.278 p=0.487 n=133	z=-1.042 HR=0.724 Lower95%=0.395 Upper95%=1.329 p=0.298 n=133	z=0.792 HR=1.273 Lower95%=0.7 Upper95%=2.314 p=0.428 n=133	z=-0.164 HR=0.931 Lower95%=0.393 Upper95%=2.203 p=0.87 n=133	z=-0.679 HR=0.799 Lower95%=0.418 Upper95%=1.528 p=0.497 n=133	z=-2.061 HR=0.463 Lower95%=0.222 Upper95%=0.963 p=0.039 n=133	z=-2.06 HR=0.513 Lower95%=0.272 Upper95%=0.968 p=0.039 n=133	z=-2.785 HR=0.412 Lower95%=0.22 Upper95%=0.769 p=0.005 n=133	z=1.31 HR=3.763 Lower95%=0.518 Upper95%=27.343 p=0.19 n=133	z=-0.642 HR=0.822 Lower95%=0.452 Upper95%=1.494 p=0.521 n=133	z=-0.419 HR=0.881 Lower95%=0.486 Upper95%=1.595 p=0.675 n=133	z=-0.531 HR=0.85 Lower95%=0.466 Upper95%=1.55 p=0.595 n=133
OS Univariate Grp4 Low-Risk	z=0.512 HR=1.332 Lower95%=0.445 Upper95%=3.99 p=0.609 n=63	z=-0.609 HR=0.711 Lower95%=0.238 Upper95%=2.128 p=0.543 n=63	z=1.319 HR=2.097 Lower95%=0.698 Upper95%=6.303 p=0.187 n=63	z=-0.233 HR=0.836 Lower95%=0.186 Upper95%=3.765 p=0.816 n=63	z=0.208 HR=1.123 Lower95%=0.375 Upper95%=3.364 p=0.835 n=63	z=-1.263 HR=0.439 Lower95%=0.122 Upper95%=1.576 p=0.207 n=63	z=-0.809 HR=0.636 Lower95%=0.213 Upper95%=1.904 p=0.419 n=63	z=-1.882 HR=0.327 Lower95%=0.102 Upper95%=1.047 p=0.06 n=63	z=0.002 HR=79610145.041 Lower95%=0 Upper95%=Inf p=0.998 n=63	z=-0.455 HR=0.782 Lower95%=0.271 Upper95%=2.259 p=0.649 n=63	z=0.304 HR=1.176 Lower95%=0.412 Upper95%=3.356 p=0.761 n=63	z=-1.314 HR=0.459 Lower95%=0.144 Upper95%=1.467 p=0.189 n=63
PFS Univariate Grp4 Low-Risk	z=0.728 HR=1.55 Lower95%=0.476 Upper95%=5.047 p=0.467 n=62	z=-0.752 HR=0.651 Lower95%=0.213 Upper95%=1.992 p=0.452 n=62	z=0.983 HR=1.758 Lower95%=0.571 Upper95%=5.416 p=0.325 n=62	z=-0.516 HR=0.671 Lower95%=0.148 Upper95%=3.054 p=0.606 n=62	z=0.39 HR=1.25 Lower95%=0.407 Upper95%=3.842 p=0.697 n=62	z=-1.271 HR=0.433 Lower95%=0.119 Upper95%=1.574 p=0.204 n=62	z=-0.967 HR=0.558 Lower95%=0.171 Upper95%=1.819 p=0.333 n=62	z=-1.841 HR=0.33 Lower95%=0.102 Upper95%=1.075 p=0.066 n=62	z=0.002 HR=78078797.578 Lower95%=0 Upper95%=Inf p=0.998 n=62	z=-0.555 HR=0.734 Lower95%=0.246 Upper95%=2.189 p=0.579 n=62	z=0.174 HR=1.102 Lower95%=0.37 Upper95%=3.281 p=0.862 n=62	z=-1.616 HR=0.345 Lower95%=0.095 Upper95%=1.254 p=0.106 n=62
OS Univariate Grp4 High-Risk	z=1.441 HR=1.85 Lower95%=0.801 Upper95%=4.273 p=0.15 n=72	z=-0.65 HR=0.77 Lower95%=0.35 Upper95%=1.693 p=0.516 n=72	z=0.864 HR=1.43 Lower95%=0.635 Upper95%=3.221 p=0.388 n=72	z=0.206 HR=1.136 Lower95%=0.338 Upper95%=3.81 p=0.837 n=72	z=-2.056 HR=0.326 Lower95%=0.112 Upper95%=0.949 p=0.04 n=72	z=-1.032 HR=0.597 Lower95%=0.224 Upper95%=1.59 p=0.302 n=72	z=-2.051 HR=0.384 Lower95%=0.154 Upper95%=0.958 p=0.04 n=72	z=-1.671 HR=0.513 Lower95%=0.234 Upper95%=1.122 p=0.095 n=72	z=0.223 HR=1.257 Lower95%=0.168 Upper95%=9.377 p=0.824 n=72	z=-0.995 HR=0.676 Lower95%=0.312 Upper95%=1.463 p=0.32 n=72	z=-1.206 HR=0.614 Lower95%=0.278 Upper95%=1.357 p=0.228 n=72	z=0.358 HR=1.156 Lower95%=0.522 Upper95%=2.564 p=0.721 n=72
PFS Univariate Grp4 High-Risk	z=0.591 HR=1.241 Lower95%=0.607 Upper95%=2.537 p=0.554 n=71	z=-0.41 HR=0.859 Lower95%=0.416 Upper95%=1.775 p=0.682 n=71	z=0.027 HR=1.01 Lower95%=0.497 Upper95%=2.051 p=0.978 n=71	z=0.412 HR=1.249 Lower95%=0.434 Upper95%=3.596 p=0.68 n=71	z=-1.267 HR=0.593 Lower95%=0.264 Upper95%=1.331 p=0.205 n=71	z=-2.048 HR=0.392 Lower95%=0.16 Upper95%=0.961 p=0.041 n=71	z=-1.89 HR=0.483 Lower95%=0.227 Upper95%=1.027 p=0.059 n=71	z=-1.665 HR=0.534 Lower95%=0.256 Upper95%=1.117 p=0.096 n=71	z=0.784 HR=2.22 Lower95%=0.302 Upper95%=16.31 p=0.433 n=71	z=-0.388 HR=0.868 Lower95%=0.425 Upper95%=1.773 p=0.698 n=71	z=-1.008 HR=0.695 Lower95%=0.342 Upper95%=1.411 p=0.313 n=71	z=0.71 HR=1.293 Lower95%=0.636 Upper95%=2.625 p=0.478 n=71
OS Multivariate Grp4	< Median z=1.504 HR=1.667 Lower95%=0.857 Upper95%=3.243 p=0.133 , LowRisk z=-2.14 HR=0.491 Lower95%=0.256 Upper95%=0.942 p=0.032 n=135	< Median z=-1.066 HR=0.708 Lower95%=0.375 Upper95%=1.336 p=0.286 , LowRisk z=-1.948 HR=0.521 Lower95%=0.271 Upper95%=1.004 p=0.051 n=135	< Median z=1.618 HR=1.717 Lower95%=0.892 Upper95%=3.304 p=0.106 , LowRisk z=-1.9 HR=0.53 Lower95%=0.276 Upper95%=1.02 p=0.057 n=135	< Median z=0.085 HR=1.042 Lower95%=0.408 Upper95%=2.661 p=0.932 , LowRisk z=-2.083 HR=0.501 Lower95%=0.261 Upper95%=0.96 p=0.037 n=135	< Median z=-1.583 HR=0.549 Lower95%=0.261 Upper95%=1.154 p=0.113 , LowRisk z=-2.144 HR=0.49 Lower95%=0.255 Upper95%=0.941 p=0.032 n=135	< Median z=-1.627 HR=0.524 Lower95%=0.241 Upper95%=1.141 p=0.104 , LowRisk z=-2.054 HR=0.505 Lower95%=0.264 Upper95%=0.969 p=0.04 n=135	< Median z=-2.274 HR=0.447 Lower95%=0.223 Upper95%=0.895 p=0.023 , LowRisk z=-2.015 HR=0.512 Lower95%=0.267 Upper95%=0.982 p=0.044 n=135	< Median z=-2.359 HR=0.452 Lower95%=0.234 Upper95%=0.874 p=0.018 , LowRisk z=-1.57 HR=0.585 Lower95%=0.3 Upper95%=1.142 p=0.116 n=135	< Median z=1.022 HR=2.821 Lower95%=0.386 Upper95%=20.618 p=0.307 , LowRisk z=-1.983 HR=0.517 Lower95%=0.27 Upper95%=0.992 p=0.047 n=135	< Median z=-1.194 HR=0.685 Lower95%=0.367 Upper95%=1.275 p=0.233 , LowRisk z=-2.037 HR=0.508 Lower95%=0.265 Upper95%=0.975 p=0.042 n=135	< Median z=-0.868 HR=0.757 Lower95%=0.403 Upper95%=1.42 p=0.385 , LowRisk z=-2.13 HR=0.492 Lower95%=0.256 Upper95%=0.945 p=0.033 n=135	< Median z=-0.663 HR=0.804 Lower95%=0.422 Upper95%=1.532 p=0.507 , LowRisk z=-2.032 HR=0.508 Lower95%=0.265 Upper95%=0.976 p=0.042 n=135
PFS Multivariate Grp4	< Median z=0.886 HR=1.317 Lower95%=0.716 Upper95%=2.421 p=0.376 , LowRisk z=-3.002 HR=0.369 Lower95%=0.192 Upper95%=0.708 p=0.003 n=133	< Median z=-0.81 HR=0.777 Lower95%=0.423 Upper95%=1.43 p=0.418 , LowRisk z=-2.894 HR=0.382 Lower95%=0.199 Upper95%=0.733 p=0.004 n=133	< Median z=0.584 HR=1.195 Lower95%=0.657 Upper95%=2.175 p=0.559 , LowRisk z=-2.913 HR=0.38 Lower95%=0.198 Upper95%=0.729 p=0.004 n=133	< Median z=0.037 HR=1.017 Lower95%=0.428 Upper95%=2.414 p=0.97 , LowRisk z=-2.953 HR=0.375 Lower95%=0.196 Upper95%=0.719 p=0.003 n=133	< Median z=-0.787 HR=0.771 Lower95%=0.403 Upper95%=1.475 p=0.432 , LowRisk z=-2.98 HR=0.372 Lower95%=0.194 Upper95%=0.713 p=0.003 n=133	< Median z=-2.248 HR=0.43 Lower95%=0.206 Upper95%=0.897 p=0.025 , LowRisk z=-3.049 HR=0.363 Lower95%=0.189 Upper95%=0.697 p=0.002 n=133	< Median z=-2.144 HR=0.499 Lower95%=0.264 Upper95%=0.942 p=0.032 , LowRisk z=-3.012 HR=0.369 Lower95%=0.193 Upper95%=0.706 p=0.003 n=133	< Median z=-2.323 HR=0.473 Lower95%=0.252 Upper95%=0.89 p=0.02 , LowRisk z=-2.649 HR=0.412 Lower95%=0.214 Upper95%=0.794 p=0.008 n=133	< Median z=1.235 HR=3.491 Lower95%=0.48 Upper95%=25.378 p=0.217 , LowRisk z=-2.901 HR=0.382 Lower95%=0.2 Upper95%=0.732 p=0.004 n=133	< Median z=-0.632 HR=0.825 Lower95%=0.454 Upper95%=1.499 p=0.527 , LowRisk z=-2.954 HR=0.376 Lower95%=0.196 Upper95%=0.719 p=0.003 n=133	< Median z=-0.736 HR=0.799 Lower95%=0.44 Upper95%=1.451 p=0.462 , LowRisk z=-3.012 HR=0.367 Lower95%=0.191 Upper95%=0.705 p=0.003 n=133	< Median z=-0.398 HR=0.885 Lower95%=0.484 Upper95%=1.617 p=0.69 , LowRisk z=-2.937 HR=0.378 Lower95%=0.197 Upper95%=0.723 p=0.003 n=133
OS Univariate SHH	z=0.181 HR=1.044 Lower95%=0.655 Upper95%=1.662 p=0.857 n=269	z=-0.852 HR=0.814 Lower95%=0.507 Upper95%=1.307 p=0.394 n=269	z=0.371 HR=1.095 Lower95%=0.677 Upper95%=1.772 p=0.711 n=269	z=-1.21 HR=0.635 Lower95%=0.304 Upper95%=1.325 p=0.226 n=269	z=-0.082 HR=0.981 Lower95%=0.617 Upper95%=1.56 p=0.934 n=269	z=0.108 HR=1.035 Lower95%=0.556 Upper95%=1.925 p=0.914 n=269	z=0.86 HR=1.238 Lower95%=0.761 Upper95%=2.012 p=0.39 n=269	z=0.09 HR=1.023 Lower95%=0.619 Upper95%=1.691 p=0.928 n=269	z=-1.394 HR=0.643 Lower95%=0.346 Upper95%=1.196 p=0.163 n=269	z=1 HR=1.296 Lower95%=0.78 Upper95%=2.155 p=0.317 n=269	z=-1.462 HR=0.707 Lower95%=0.444 Upper95%=1.125 p=0.144 n=269	z=-1.123 HR=0.766 Lower95%=0.481 Upper95%=1.22 p=0.261 n=269
PFS Univariate SHH	z=1.478 HR=1.608 Lower95%=0.856 Upper95%=3.017 p=0.14 n=92	z=-0.545 HR=0.831 Lower95%=0.427 Upper95%=1.618 p=0.586 n=92	z=1.002 HR=1.397 Lower95%=0.726 Upper95%=2.69 p=0.317 n=92	z=-2.674 HR=0.302 Lower95%=0.126 Upper95%=0.727 p=0.007 n=92	z=1.05 HR=1.422 Lower95%=0.737 Upper95%=2.743 p=0.294 n=92	z=-0.691 HR=0.787 Lower95%=0.398 Upper95%=1.554 p=0.489 n=92	z=1.511 HR=1.625 Lower95%=0.866 Upper95%=3.051 p=0.131 n=92	z=-1.199 HR=0.659 Lower95%=0.333 Upper95%=1.303 p=0.23 n=92	z=-0.307 HR=0.85 Lower95%=0.302 Upper95%=2.394 p=0.759 n=92	z=-0.19 HR=0.935 Lower95%=0.465 Upper95%=1.878 p=0.85 n=92	z=-1.733 HR=0.561 Lower95%=0.291 Upper95%=1.079 p=0.083 n=92	z=0.06 HR=1.019 Lower95%=0.543 Upper95%=1.915 p=0.952 n=92
OS Univariate SHH Infant	z=1.765 HR=2.213 Lower95%=0.916 Upper95%=5.346 p=0.078 n=64	z=-1.522 HR=0.51 Lower95%=0.215 Upper95%=1.213 p=0.128 n=64	z=2.082 HR=2.739 Lower95%=1.061 Upper95%=7.068 p=0.037 n=64	z=-1.891 HR=0.304 Lower95%=0.088 Upper95%=1.045 p=0.059 n=64	z=-0.085 HR=0.957 Lower95%=0.35 Upper95%=2.617 p=0.932 n=64	z=-0.305 HR=0.872 Lower95%=0.361 Upper95%=2.106 p=0.76 n=64	z=0.642 HR=1.328 Lower95%=0.559 Upper95%=3.152 p=0.521 n=64	z=-0.502 HR=0.793 Lower95%=0.32 Upper95%=1.965 p=0.616 n=64	z=-2.138 HR=0.304 Lower95%=0.102 Upper95%=0.906 p=0.033 n=64	z=-1.279 HR=0.553 Lower95%=0.223 Upper95%=1.371 p=0.201 n=64	z=-2.31 HR=0.305 Lower95%=0.112 Upper95%=0.836 p=0.021 n=64	z=0.245 HR=1.116 Lower95%=0.462 Upper95%=2.697 p=0.807 n=64
PFS Univariate SHH Infant	z=2.091 HR=2.355 Lower95%=1.055 Upper95%=5.257 p=0.036 n=59	z=-0.591 HR=0.782 Lower95%=0.345 Upper95%=1.77 p=0.555 n=59	z=1.759 HR=2.085 Lower95%=0.92 Upper95%=4.729 p=0.079 n=59	z=-3.434 HR=0.127 Lower95%=0.039 Upper95%=0.412 p=0.001 n=59	z=1.047 HR=1.597 Lower95%=0.665 Upper95%=3.834 p=0.295 n=59	z=-0.756 HR=0.736 Lower95%=0.333 Upper95%=1.627 p=0.45 n=59	z=1.196 HR=1.615 Lower95%=0.737 Upper95%=3.539 p=0.232 n=59	z=-1.409 HR=0.561 Lower95%=0.251 Upper95%=1.254 p=0.159 n=59	z=-3.909 HR=0.083 Lower95%=0.024 Upper95%=0.29 p=0 n=59	z=-0.014 HR=0.993 Lower95%=0.396 Upper95%=2.489 p=0.989 n=59	z=-2.187 HR=0.377 Lower95%=0.157 Upper95%=0.904 p=0.029 n=59	z=0.881 HR=1.434 Lower95%=0.643 Upper95%=3.2 p=0.378 n=59
OS Univariate SHH Old	z=-0.281 HR=0.844 Lower95%=0.259 Upper95%=2.747 p=0.778 n=33	z=-0.109 HR=0.936 Lower95%=0.285 Upper95%=3.078 p=0.914 n=33	z=-0.933 HR=0.585 Lower95%=0.19 Upper95%=1.803 p=0.351 n=33	z=-0.458 HR=0.702 Lower95%=0.155 Upper95%=3.185 p=0.647 n=33	z=0.676 HR=1.459 Lower95%=0.488 Upper95%=4.359 p=0.499 n=33	z=-0.348 HR=0.694 Lower95%=0.089 Upper95%=5.415 p=0.728 n=33	z=1.128 HR=1.987 Lower95%=0.603 Upper95%=6.547 p=0.259 n=33	z=0.109 HR=1.089 Lower95%=0.238 Upper95%=4.989 p=0.913 n=33	z=0.002 HR=280692843.646 Lower95%=0 Upper95%=Inf p=0.998 n=33	z=0.257 HR=1.168 Lower95%=0.357 Upper95%=3.817 p=0.797 n=33	z=0.436 HR=1.277 Lower95%=0.425 Upper95%=3.837 p=0.663 n=33	z=-1.391 HR=0.456 Lower95%=0.151 Upper95%=1.379 p=0.164 n=33
PFS Univariate SHH Old	z=-0.119 HR=0.932 Lower95%=0.292 Upper95%=2.975 p=0.905 n=33	z=-0.143 HR=0.919 Lower95%=0.287 Upper95%=2.939 p=0.886 n=33	z=-0.861 HR=0.617 Lower95%=0.206 Upper95%=1.851 p=0.389 n=33	z=-0.593 HR=0.635 Lower95%=0.141 Upper95%=2.851 p=0.553 n=33	z=0.213 HR=1.121 Lower95%=0.392 Upper95%=3.206 p=0.831 n=33	z=-0.27 HR=0.755 Lower95%=0.097 Upper95%=5.845 p=0.788 n=33	z=0.929 HR=1.682 Lower95%=0.561 Upper95%=5.04 p=0.353 n=33	z=0.036 HR=1.028 Lower95%=0.229 Upper95%=4.611 p=0.972 n=33	z=0.002 HR=265814871.186 Lower95%=0 Upper95%=Inf p=0.998 n=33	z=-0.34 HR=0.827 Lower95%=0.277 Upper95%=2.471 p=0.734 n=33	z=0.03 HR=1.016 Lower95%=0.355 Upper95%=2.913 p=0.976 n=33	z=-1.134 HR=0.539 Lower95%=0.185 Upper95%=1.569 p=0.257 n=33
Kruskal-Wallis one-way analysis of variance	Bcell	CD4T	CD8T	Endothelial	Eosinophils	Glia	Monocyte	Neutrophil	Neuron	NK	Treg	TILs
4-Subgroup (Grp3,Grp4,SHH,WNT)	KW=486.5, p<0.001	KW=108.1, p<0.001	KW=346, p<0.001	KW=62.9, p<0.001	KW=104.8, p<0.001	KW=32.2, p<0.001	KW=21.2, p<0.001	KW=157.2, p<0.001	KW=307.2, p<0.001	KW=245.6, p<0.001	KW=76.2, p<0.001	KW=203.3, p<0.001
8 subgroup Sharma et al (I,II,III,IV,V,VI,VII,VIII)	KW=125.5, p<0.001	KW=71.6, p<0.001	KW=119.2, p<0.001	KW=65.5, p<0.001	KW=44.4, p<0.001	KW=34.6, p<0.001	KW=25.1, p=0.002	KW=209.3, p<0.001	KW=262.3, p<0.001	KW=108.7, p<0.001	KW=86.8, p<0.001	KW=63.2, p<0.001
MYC Amplification in Grp3	KW=18.9, p<0.001	KW=5.8, p=0.143	KW=16.7, p=0.001	KW=2.3, p=0.903	KW=4.2, p=0.325	KW=0, p=1	KW=0.1, p=1	KW=0.1, p=1	KW=0.1, p=1	KW=15.1, p=0.002	KW=11, p=0.012	KW=8.7, p=0.003
MYCN Amplification in Grp4	KW=0.9, p=1	KW=0.9, p=1	KW=0.6, p=1	KW=0.3, p=1	KW=1.1, p=1	KW=1.3, p=1	KW=0, p=1	KW=2.9, p=1	KW=9.7, p=0.132	KW=0.6, p=1	KW=1.5, p=1	KW=0.2, p=0.895
MYCN Amplification in SHH	KW=0.2, p=1	KW=0.6, p=1	KW=1.5, p=1	KW=2.4, p=1	KW=3, p=0.831	KW=0.2, p=1	KW=0.8, p=1	KW=0.1, p=1	KW=0.3, p=1	KW=4, p=0.494	KW=6.9, p=0.143	KW=0.1, p=0.742
TP53 mutation in SHH	KW=6.6, p=0.149	KW=0.2, p=1	KW=0.5, p=1	KW=1.1, p=1	KW=5.2, p=0.302	KW=2.3, p=1	KW=3.6, p=0.69	KW=0.1, p=1	KW=0.1, p=1	KW=0, p=1	KW=2.3, p=1	KW=1.1, p=0.29
Stage (Mets, No Mets)	KW=2, p=1	KW=3.1, p=0.841	KW=6.6, p=0.169	KW=4.9, p=0.408	KW=2.2, p=1	KW=0.2, p=1	KW=0.3, p=1	KW=1.4, p=1	KW=0.1, p=1	KW=5.1, p=0.372	KW=3.7, p=0.65	KW=1.2, p=0.279
Grp3 Pathology (LCA, CLA, DN, MBEN)	KW=11, p=0.187	KW=4.1, p=1	KW=12.9, p=0.081	KW=2.3, p=1	KW=2.4, p=1	KW=1.9, p=1	KW=2.1, p=1	KW=0.2, p=1	KW=4.6, p=1	KW=8.9, p=0.441	KW=7.6, p=0.71	KW=3.1, p=0.37
Grp4 Pathology (LCA, CLA, DN, MBEN)	KW=1.6, p=1	KW=8.7, p=0.581	KW=5.8, p=1	KW=2.7, p=1	KW=4.7, p=1	KW=3.6, p=1	KW=0.3, p=1	KW=7.1, p=1	KW=1.1, p=1	KW=3.4, p=1	KW=0.1, p=1	KW=1.5, p=0.691
SHH Pathology (LCA, CLA, DN, MBEN)	KW=28.6, p<0.001	KW=2.5, p=1	KW=5.7, p=1	KW=7.2, p=0.714	KW=9.7, p=0.261	KW=2.8, p=1	KW=15.8, p=0.017	KW=3.4, p=1	KW=3.5, p=1	KW=2.7, p=1	KW=1.3, p=1	KW=7.1, p=0.068
SHH age category (Infant <4 ys)	KW=115, p<0.001	KW=13.7, p=0.007	KW=12.4, p=0.012	KW=1.3, p=0.531	KW=65.5, p<0.001	KW=14.3, p=0.006	KW=63.5, p<0.001	KW=4.4, p=0.333	KW=4.4, p=0.333	KW=11.1, p=0.019	KW=59.7, p<0.001	KW=6.2, p=0.046
Post-hoc testing (Dunn Test)
Comparison	Z	P.unadjusted	p.adjusted
Grp3 - Grp4 (CD8T)	6.2294	4.68232e-10	5.61878e-10
Grp3 - Grp4 (NK)	-7.69406	1.42539e-14	2.85077e-14
Grp4 - SHH (NK)	13.7989	2.5881e-43	1.55286e-42
Grp4 - WNT (NK)	11.0505	2.18011e-28	6.54032e-28
Grp3 - SHH (B-cell)	-19.2495	1.42447e-82	8.54683e-82
Grp4 - SHH (B-cell)	-17.8061	6.34068e-71	1.9022e-70
SHH - WNT (B-cell)	13.2832	2.89787e-40	5.79573e-40
Group 3/4 II - Group 3/4 III (CD8T)	4.59213	4.38745e-06	2.04747e-05
Group 3/4 II - Group 3/4 IV (CD8T)	6.00496	1.91374e-09	1.33961e-08
Group 3/4 II - Group 3/4 V (CD8T)	7.28205	3.28774e-13	3.06856e-12
Group 3/4 II - Group 3/4 VI (CD8T)	7.62518	2.43693e-14	3.4117e-13
Group 3/4 II - Group 3/4 VII (CD8T)	5.90422	3.54321e-09	1.9842e-08
Group 3/4 II - Group 3/4 VIII (CD8T)	9.81924	9.30385e-23	2.60508e-21
Group 3/4 I - Group 3/4 VIII (NK)	-2.93028	0.00338659	0.00862041
Group 3/4 II - Group 3/4 VIII (NK)	-9.71477	2.60836e-22	7.3034e-21
Group 3/4 III - Group 3/4 VIII (NK)	-4.02671	5.65628e-05	0.00019797
Group 3/4 IV - Group 3/4 VIII (NK)	-5.03441	4.79321e-07	2.6842e-06
Group 3/4 VII - Group 3/4 VIII (NK)	-4.24703	2.16624e-05	0.000101091
Group 3/4 II - Group 3/4 III (B-cells)	6.82231	8.9586e-12	8.36136e-11
Group 3/4 III - Group 3/4 V (B-cells)	-3.32726	0.000877057	0.00204646
Group 3/4 III - Group 3/4 VI (B-cells)	-3.81062	0.000138619	0.00035285
Group 3/4 III - Group 3/4 VII (B-cells)	-9.1169	7.73062e-20	2.16457e-18
Group 3/4 III - Group 3/4 VIII (B-cells)	-4.80142	1.57543e-06	6.30171e-06
Group 3/4 II - Group 3/4 III (Treg)	-5.58464	2.34183e-08	1.63928e-07
Group 3/4 II - Group 3/4 IV (Treg)	-7.16716	7.6571e-13	2.14399e-11
Group 3/4 II - Group 3/4 V (Treg)	-6.87925	6.01671e-12	8.42339e-11
Group 3/4 II - Group 3/4 VI (Treg)	-4.57363	4.79335e-06	1.91734e-05
Group 3/4 II - Group 3/4 VII (Treg)	-3.28935	0.0010042	0.00281175
Group 3/4 II - Group 3/4 VIII (Treg)	-5.98246	2.19787e-09	2.05135e-08

## Sheet: MRT
Malignant Rhabdoid Tumor Analysis
Cox proportional hazards model	Bcell	CD4T	CD8T	Endothelial	Eosinophils	Glia	Monocyte	Neutrophil	Neuron	NK	Treg	TILs
OS Univariate ATRT	z=1.915 HR=2.56 Lower95%=0.978 Upper95%=6.701 p=0.056 n=35	z=-0.157 HR=0.934 Lower95%=0.395 Upper95%=2.207 p=0.876 n=35	z=-0.033 HR=0.976 Lower95%=0.227 Upper95%=4.189 p=0.974 n=35	z=-2.178 HR=0.307 Lower95%=0.106 Upper95%=0.888 p=0.029 n=35	z=0.563 HR=1.275 Lower95%=0.547 Upper95%=2.972 p=0.573 n=35	z=-0.728 HR=0.737 Lower95%=0.324 Upper95%=1.678 p=0.467 n=35	z=0.619 HR=1.302 Lower95%=0.564 Upper95%=3.004 p=0.536 n=35	z=-0.485 HR=0.814 Lower95%=0.354 Upper95%=1.871 p=0.627 n=35	z=-1.139 HR=0.481 Lower95%=0.137 Upper95%=1.695 p=0.255 n=35	z=-0.405 HR=0.824 Lower95%=0.322 Upper95%=2.104 p=0.685 n=35	z=1.1 HR=1.602 Lower95%=0.692 Upper95%=3.709 p=0.271 n=35	z=-0.49 HR=0.813 Lower95%=0.356 Upper95%=1.86 p=0.624 n=35
PFS Univariate ATRT	z=1.76 HR=2.182 Lower95%=0.915 Upper95%=5.204 p=0.078 n=34	z=0.285 HR=1.122 Lower95%=0.507 Upper95%=2.484 p=0.776 n=34	z=-1.363 HR=0.419 Lower95%=0.12 Upper95%=1.464 p=0.173 n=34	z=-1.917 HR=0.325 Lower95%=0.103 Upper95%=1.026 p=0.055 n=34	z=0.094 HR=1.039 Lower95%=0.469 Upper95%=2.305 p=0.925 n=34	z=-1.048 HR=0.66 Lower95%=0.304 Upper95%=1.435 p=0.295 n=34	z=0.551 HR=1.246 Lower95%=0.57 Upper95%=2.722 p=0.582 n=34	z=0.237 HR=1.099 Lower95%=0.504 Upper95%=2.396 p=0.813 n=34	z=-1.024 HR=0.518 Lower95%=0.147 Upper95%=1.826 p=0.306 n=34	z=-0.181 HR=0.923 Lower95%=0.386 Upper95%=2.203 p=0.856 n=34	z=0.044 HR=1.018 Lower95%=0.453 Upper95%=2.292 p=0.965 n=34	z=-0.119 HR=0.954 Lower95%=0.44 Upper95%=2.069 p=0.905 n=34
OS Univariate ECRT	z=-0.005 HR=0.998 Lower95%=0.385 Upper95%=2.587 p=0.996 n=24	z=0.744 HR=1.527 Lower95%=0.501 Upper95%=4.655 p=0.457 n=24	z=-2.27 HR=0.308 Lower95%=0.111 Upper95%=0.851 p=0.023 n=24	z=0.803 HR=1.833 Lower95%=0.418 Upper95%=8.043 p=0.422 n=24	z=-1.199 HR=0.564 Lower95%=0.221 Upper95%=1.439 p=0.231 n=24	z=-0.756 HR=0.695 Lower95%=0.271 Upper95%=1.783 p=0.45 n=24	z=-1.939 HR=0.331 Lower95%=0.108 Upper95%=1.012 p=0.052 n=24	z=-1.349 HR=0.527 Lower95%=0.208 Upper95%=1.337 p=0.177 n=24	z=0.363 HR=1.211 Lower95%=0.43 Upper95%=3.408 p=0.717 n=24	z=1.251 HR=3.633 Lower95%=0.481 Upper95%=27.428 p=0.211 n=24	z=-2.19 HR=0.348 Lower95%=0.135 Upper95%=0.895 p=0.029 n=24	z=-1.47 HR=0.495 Lower95%=0.194 Upper95%=1.264 p=0.142 n=24
PFS Univariate ECRT	z=-0.243 HR=0.883 Lower95%=0.325 Upper95%=2.402 p=0.808 n=23	z=0.54 HR=1.364 Lower95%=0.442 Upper95%=4.206 p=0.589 n=23	z=-2.081 HR=0.333 Lower95%=0.118 Upper95%=0.938 p=0.037 n=23	z=0.745 HR=1.757 Lower95%=0.398 Upper95%=7.753 p=0.457 n=23	z=-1.023 HR=0.602 Lower95%=0.228 Upper95%=1.592 p=0.307 n=23	z=-0.614 HR=0.739 Lower95%=0.282 Upper95%=1.937 p=0.539 n=23	z=-1.739 HR=0.368 Lower95%=0.12 Upper95%=1.135 p=0.082 n=23	z=-1.549 HR=0.468 Lower95%=0.179 Upper95%=1.224 p=0.121 n=23	z=0.216 HR=1.122 Lower95%=0.394 Upper95%=3.191 p=0.829 n=23	z=1.235 HR=3.583 Lower95%=0.473 Upper95%=27.131 p=0.217 n=23	z=-1.999 HR=0.373 Lower95%=0.142 Upper95%=0.981 p=0.046 n=23	z=-1.542 HR=0.467 Lower95%=0.178 Upper95%=1.229 p=0.123 n=23
Kruskal-Wallis one-way analysis of variance	Bcell	CD4T	CD8T	Endothelial	Eosinophils	Glia	Monocyte	Neutrophil	Neuron	NK	Treg	TILs
ATRT/ECRT	KW=0.2, p=1	KW=0.5, p=1	KW=0, p=1	KW=2.3, p=1	KW=0.6, p=1	KW=5.6, p=0.28	KW=1.6, p=1	KW=0.1, p=1	KW=2.7, p=1	KW=0.2, p=1	KW=0.5, p=1	KW=0.8, p=1
Subgroup	KW=31.7, p<0.001	KW=22.4, p=0.001	KW=20.8, p=0.001	KW=9.5, p=0.116	KW=9.3, p=0.116	KW=17.5, p=0.004	KW=13.2, p=0.025	KW=19, p=0.002	KW=5.9, p=0.355	KW=38.2, p<0.001	KW=20.5, p=0.001	KW=5.5, p=0.355
Age category (<2 years)	KW=101.1, p=1	KW=112.6, p=1	KW=100.5, p=1	KW=88.3, p=1	KW=108.9, p=1	KW=100.9, p=1	KW=94.6, p=1	KW=111.5, p=1	KW=107.8, p=1	KW=107.5, p=1	KW=105.1, p=1	KW=103.7, p=1
CNS Location (Infratentorial, Supratentorial)	KW=3.7, p=0.642	KW=3.3, p=0.762	KW=4.4, p=0.473	KW=8.1, p=0.066	KW=0.8, p=1	KW=2.1, p=1	KW=10.1, p=0.024	KW=1.4, p=1	KW=0.2, p=1	KW=6.8, p=0.129	KW=0.5, p=1	KW=0, p=1
Metastases	KW=0.3, p=1	KW=0.1, p=1	KW=0.9, p=1	KW=0.2, p=1	KW=0.4, p=1	KW=2.4, p=1	KW=0.6, p=1	KW=0, p=1	KW=1.9, p=1	KW=0.2, p=1	KW=0.3, p=1	KW=2.4, p=1
Mutation (Multiple abnormalities , SMARCB1 deletion, point mutation)	KW=5.9, p=1	KW=7, p=1	KW=3.3, p=1	KW=4.2, p=1	KW=5.6, p=1	KW=4.8, p=1	KW=1.6, p=1	KW=0.3, p=1	KW=3.6, p=1	KW=5.8, p=1	KW=5.2, p=1	KW=2.8, p=1
Post-hoc testing (Dunn Test)
Comparison	Z	P.unadj	P.adj
MRT.MYC - MRT.TYR (NK)	-5.28066	1.28723e-07	7.72337e-07
MRT.SHH - MRT.TYR (NK)	-5.21768	1.81181e-07	5.43544e-07
MRT.MYC - MRT.TYR (Treg)	-3.24316	0.00118213	0.00354638
MRT.SHH - MRT.TYR (Treg)	-4.21063	2.54655e-05	0.000152793
MRT.MYC - MRT.TYR (Bcell)	-4.87736	1.07517e-06	6.45103e-06
MRT.SHH - MRT.TYR (Bcell)	-4.68381	2.81589e-06	8.44768e-06
MRT.MYC - MRT.TYR (CD8T)	4.35889	1.30721e-05	7.84329e-05
MRT.SHH - MRT.TYR (CD8T)	3.17197	0.0015141	0.00454231

## Sheet: HGG
High Grade Glioma
Cox proportional hazards model	Bcell	CD4T	CD8T	Endothelial	Eosinophils	Glia	Monocyte	Neutrophil	Neuron	NK	Treg	TILs
OS Univariate G34	z=-1.484 HR=0.552 Lower95%=0.252 Upper95%=1.21 p=0.138 n=42	z=-2.193 HR=0.416 Lower95%=0.19 Upper95%=0.911 p=0.028 n=42	z=1.345 HR=1.684 Lower95%=0.788 Upper95%=3.599 p=0.179 n=42	z=0.712 HR=1.323 Lower95%=0.612 Upper95%=2.861 p=0.476 n=42	z=-1.788 HR=0.45 Lower95%=0.187 Upper95%=1.08 p=0.074 n=42	z=0.451 HR=1.278 Lower95%=0.441 Upper95%=3.703 p=0.652 n=42	z=0.192 HR=1.1 Lower95%=0.416 Upper95%=2.911 p=0.847 n=42	z=0.376 HR=1.162 Lower95%=0.53 Upper95%=2.548 p=0.707 n=42	z=-0.809 HR=0.73 Lower95%=0.341 Upper95%=1.563 p=0.418 n=42	z=-2.417 HR=0.334 Lower95%=0.137 Upper95%=0.813 p=0.016 n=42	z=-1.766 HR=0.394 Lower95%=0.14 Upper95%=1.108 p=0.077 n=42	z=-2.449 HR=0.355 Lower95%=0.155 Upper95%=0.813 p=0.014 n=42
OS Univariate K27	z=-0.514 HR=0.89 Lower95%=0.569 Upper95%=1.39 p=0.607 n=89	z=1.532 HR=1.416 Lower95%=0.907 Upper95%=2.21 p=0.125 n=89	z=-0.998 HR=0.735 Lower95%=0.401 Upper95%=1.347 p=0.319 n=89	z=1.182 HR=1.312 Lower95%=0.836 Upper95%=2.058 p=0.237 n=89	z=-0.59 HR=0.873 Lower95%=0.557 Upper95%=1.37 p=0.555 n=89	z=-1.689 HR=0.481 Lower95%=0.205 Upper95%=1.125 p=0.091 n=89	z=-0.168 HR=0.962 Lower95%=0.616 Upper95%=1.504 p=0.866 n=89	z=-1.611 HR=0.689 Lower95%=0.439 Upper95%=1.084 p=0.107 n=89	z=0.347 HR=1.087 Lower95%=0.679 Upper95%=1.74 p=0.728 n=89	z=0.599 HR=1.144 Lower95%=0.736 Upper95%=1.779 p=0.549 n=89	z=0.069 HR=1.016 Lower95%=0.644 Upper95%=1.603 p=0.945 n=89	z=0.648 HR=1.161 Lower95%=0.739 Upper95%=1.825 p=0.517 n=89
OS Univariate WTA	z=3.735 HR=4.222 Lower95%=1.983 Upper95%=8.989 p=0 n=80	z=-0.758 HR=0.743 Lower95%=0.345 Upper95%=1.6 p=0.448 n=80	z=1.991 HR=4.314 Lower95%=1.023 Upper95%=18.194 p=0.047 n=80	z=0.008 HR=1.003 Lower95%=0.443 Upper95%=2.271 p=0.994 n=80	z=1.373 HR=1.691 Lower95%=0.799 Upper95%=3.578 p=0.17 n=80	z=-0.302 HR=0.891 Lower95%=0.421 Upper95%=1.886 p=0.763 n=80	z=0.658 HR=1.496 Lower95%=0.451 Upper95%=4.96 p=0.51 n=80	z=-1.123 HR=0.654 Lower95%=0.312 Upper95%=1.373 p=0.262 n=80	z=0.461 HR=1.223 Lower95%=0.52 Upper95%=2.879 p=0.645 n=80	z=0.01 HR=1.005 Lower95%=0.406 Upper95%=2.486 p=0.992 n=80	z=-0.115 HR=0.951 Lower95%=0.404 Upper95%=2.239 p=0.909 n=80	z=0.538 HR=1.251 Lower95%=0.553 Upper95%=2.829 p=0.59 n=80
OS Univariate WTB	z=-1.09 HR=0.65 Lower95%=0.3 Upper95%=1.411 p=0.276 n=45	z=0.522 HR=1.232 Lower95%=0.563 Upper95%=2.694 p=0.602 n=45	z=-0.285 HR=0.886 Lower95%=0.384 Upper95%=2.044 p=0.776 n=45	z=-0.8 HR=0.729 Lower95%=0.336 Upper95%=1.58 p=0.423 n=45	z=-1.209 HR=0.62 Lower95%=0.286 Upper95%=1.345 p=0.227 n=45	z=-1.833 HR=0.468 Lower95%=0.208 Upper95%=1.054 p=0.067 n=45	z=0.731 HR=1.337 Lower95%=0.613 Upper95%=2.915 p=0.465 n=45	z=0.552 HR=1.279 Lower95%=0.535 Upper95%=3.057 p=0.581 n=45	z=1.286 HR=1.682 Lower95%=0.761 Upper95%=3.716 p=0.199 n=45	z=-0.322 HR=0.88 Lower95%=0.406 Upper95%=1.91 p=0.747 n=45	z=1.763 HR=2.29 Lower95%=0.912 Upper95%=5.754 p=0.078 n=45	z=-0.109 HR=0.957 Lower95%=0.439 Upper95%=2.09 p=0.913 n=45
OS Univariate WTC	z=1.295 HR=1.614 Lower95%=0.782 Upper95%=3.329 p=0.195 n=57	z=1.114 HR=1.444 Lower95%=0.757 Upper95%=2.756 p=0.265 n=57	z=-0.173 HR=0.938 Lower95%=0.455 Upper95%=1.935 p=0.863 n=57	z=1.17 HR=1.468 Lower95%=0.772 Upper95%=2.792 p=0.242 n=57	z=0.163 HR=1.055 Lower95%=0.554 Upper95%=2.011 p=0.87 n=57	z=-0.975 HR=0.625 Lower95%=0.243 Upper95%=1.608 p=0.33 n=57	z=1.567 HR=1.822 Lower95%=0.86 Upper95%=3.858 p=0.117 n=57	z=-1.126 HR=0.675 Lower95%=0.34 Upper95%=1.339 p=0.26 n=57	z=-0.039 HR=0.986 Lower95%=0.488 Upper95%=1.991 p=0.969 n=57	z=-1.952 HR=0.523 Lower95%=0.273 Upper95%=1.003 p=0.051 n=57	z=-1.135 HR=0.691 Lower95%=0.365 Upper95%=1.308 p=0.257 n=57	z=0.175 HR=1.059 Lower95%=0.558 Upper95%=2.009 p=0.861 n=57
Kruskal-Wallis one-way analysis of variance	Bcell	CD4T	CD8T	Endothelial	Eosinophils	Glia	Monocyte	Neutrophil	Neuron	NK	Treg	TILs
WHO (pre 2016)	KW=0.4, p=1	KW=2.1, p=1	KW=3.6, p=0.585	KW=0.7, p=1	KW=7.1, p=0.11	KW=0.1, p=1	KW=0.1, p=1	KW=1.5, p=1	KW=0.8, p=1	KW=5.8, p=0.173	KW=6.9, p=0.111	KW=3.1, p=0.72
WHO 2016	KW=0, p=1	KW=1.4, p=1	KW=1.4, p=1	KW=0.3, p=1	KW=3.9, p=0.663	KW=0.1, p=1	KW=0.6, p=1	KW=0.7, p=1	KW=2.1, p=1	KW=3.7, p=0.665	KW=3.8, p=0.665	KW=2.7, p=0.989
Location (Midline, Hemispheric)	KW=1.5, p=1	KW=1, p=1	KW=3.7, p=1	KW=3.4, p=1	KW=6.4, p=0.521	KW=11.2, p=0.056	KW=6.3, p=0.521	KW=0.9, p=1	KW=25.2, p<0.001	KW=3.8, p=1	KW=3.7, p=1	KW=5, p=0.899
Gender	KW=0.2, p=1	KW=0, p=1	KW=0.1, p=1	KW=0.1, p=1	KW=0.8, p=1	KW=3.8, p=0.813	KW=3.4, p=0.947	KW=0.1, p=1	KW=3.5, p=0.947	KW=0.8, p=1	KW=0.6, p=1	KW=0.1, p=1
Age < 1 year	KW=0.4, p=1	KW=0.5, p=1	KW=0, p=1	KW=0.9, p=1	KW=0.9, p=1	KW=0.4, p=1	KW=1.3, p=1	KW=0.2, p=1	KW=0, p=1	KW=0.3, p=1	KW=2.4, p=1	KW=4.2, p=0.562
Age < 3 years	KW=5.7, p=0.152	KW=1, p=1	KW=1.5, p=1	KW=0.5, p=1	KW=6.1, p=0.135	KW=1.9, p=1	KW=7, p=0.091	KW=0.5, p=1	KW=0.2, p=1	KW=5.3, p=0.175	KW=11.5, p=0.011	KW=3.7, p=0.384
Histone Mutation (H3.1 K27M, H3.3 G34R, H3.3 K27M, Wild-type)	KW=6.2, p=0.202	KW=21.8, p<0.001	KW=23.3, p<0.001	KW=11.6, p=0.026	KW=50.5, p<0.001	KW=12.4, p=0.025	KW=44.8, p<0.001	KW=0.6, p=0.89	KW=28.8, p<0.001	KW=37, p<0.001	KW=45.9, p<0.001	KW=36.8, p<0.001
BRAF mutation	KW=11.5, p=0.007	KW=10.1, p=0.014	KW=0.9, p=0.685	KW=2.8, p=0.46	KW=4.8, p=0.169	KW=6.7, p=0.067	KW=22, p<0.001	KW=0, p=0.962	KW=1.7, p=0.582	KW=13, p=0.004	KW=7, p=0.066	KW=14.3, p=0.002
IDH Mutation	KW=0.4, p=1	KW=1.6, p=1	KW=0.3, p=1	KW=0.4, p=1	KW=0.2, p=1	KW=0, p=1	KW=3.5, p=0.683	KW=0.1, p=1	KW=6.7, p=0.127	KW=0.6, p=1	KW=8.4, p=0.055	KW=0.7, p=1
Tumor Sugroup	KW=19.7, p=0.003	KW=30.5, p<0.001	KW=27.7, p<0.001	KW=21.5, p=0.002	KW=56.8, p<0.001	KW=26.7, p<0.001	KW=136.1, p<0.001	KW=3.5, p=0.628	KW=71.3, p<0.001	KW=72.9, p<0.001	KW=83.7, p<0.001	KW=59.3, p<0.001
Hypermutator Phenotype	KW=1.3, p=0.258	KW=3.2, p=0.074	KW=0.2, p=0.663	KW=2.1, p=0.152	KW=1.7, p=0.187	KW=0, p=0.962	KW=0.5, p=0.482	KW=0.2, p=0.638	KW=0.6, p=0.422	KW=0.5, p=0.491	KW=1.8, p=0.178	KW=5, p=0.025
MAPK mutation	KW=6.2, p=0.091	KW=15.7, p=0.001	KW=3.7, p=0.214	KW=8.4, p=0.031	KW=5.8, p=0.096	KW=9.4, p=0.022	KW=21.1, p<0.001	KW=0.1, p=1	KW=0.4, p=1	KW=9, p=0.024	KW=5.8, p=0.096	KW=14.4, p=0.002
Post-hoc testing (Dunn Test)
Comparison	Z	P.unadj	P.adj
GBM_G34 - WT-A (Monocytes)	-9.62579	6.22259e-22	9.33389e-21
GBM_K27 - WT-A (Monocytes)	-8.36856	5.83256e-17	2.91628e-16
IDH - WT-A (Monocytes)	-6.31383	2.72218e-10	8.16653e-10
WT-A - WT-B (Monocytes)	6.79374	1.09263e-11	4.09736e-11
WT-A - WT-C (Monocytes)	8.47713	2.30821e-17	1.73116e-16
GBM_G34 - GBM_K27 (CD8T)	4.74695	2.06502e-06	3.09753e-05
GBM_G34 - IDH (CD8T)	3.39292	0.00069151	0.00259316
GBM_G34 - WT-A (CD8T)	3.84647	0.00011983	0.000599149
GBM_G34 - WT-B (CD8T)	2.23432	0.0254623	0.0763868
GBM_G34 - WT-C (CD8T)	4.20795	2.57702e-05	0.000193277
GBM_G34 - GBM_K27 (Eosinophil)	-6.12371	9.14202e-10	4.57101e-09
GBM_G34 - IDH (Eosinophil)	-4.23682	2.26708e-05	8.50157e-05
GBM_G34 - WT-A (Eosinophil)	-6.79374	1.09261e-11	1.63892e-10
GBM_G34 - WT-B (Eosinophil)	-3.58099	0.000342293	0.00102688
GBM_G34 - WT-C (Eosinophil)	-6.14426	8.03391e-10	6.02543e-09
