# Supplementary material for: Pediatric pan-central nervous system tumor analysis of immune-cell infiltration identifies correlates of antitumor immunity
Source: Nat Commun. 2020 Aug 28;11:4324. doi: 10.1038/s41467-020-18070-y (PMC7455736; doi:10.1038/s41467-020-18070-y)
Supplement: Supplementary file 4 — Supplementary Dataset 2 [file 41467_2020_18070_MOESM4_ESM.xlsx]

## Sheet: MB Samples
sentrix_ID	Sample_Name	ArrayTypes	SampleID	Cohort
3998523058_R02C01	P036_81422_diag	IlluminaHumanMethylation450k		Northcott
3998546129_R05C01	P036_81602_diag	IlluminaHumanMethylation450k		Northcott
3998567016_R01C01	SJYC07-UPN13810080	IlluminaHumanMethylation450k		Northcott
3998567016_R01C02	SJYC07-UPN15033237	IlluminaHumanMethylation450k		Northcott
3998567016_R02C01	SJYC07-UPN16057764	IlluminaHumanMethylation450k		Northcott
3998567016_R02C02	SJYC07-UPN16506185	IlluminaHumanMethylation450k		Northcott
3998567016_R03C01	SJYC07-UPN14908643	IlluminaHumanMethylation450k		Northcott
3998567016_R03C02	SJYC07-UPN11406508	IlluminaHumanMethylation450k		Northcott
3998567016_R04C01	SJYC07-UPN9855917	IlluminaHumanMethylation450k		Northcott
3998567016_R05C01	SJYC07-UPN14120954	IlluminaHumanMethylation450k		Northcott
3998567016_R05C02	SJYC07-UPN14389712	IlluminaHumanMethylation450k		Northcott
3998567016_R06C01	SJYC07-UPN13274651	IlluminaHumanMethylation450k		Northcott
3998567016_R06C02	SJYC07-UPN13739969	IlluminaHumanMethylation450k		Northcott
3998579194_R01C01	SJYC07-UPN13489872	IlluminaHumanMethylation450k		Northcott
3998579194_R01C02	SJYC07-UPN9911802	IlluminaHumanMethylation450k		Northcott
3998579194_R02C01	SJYC07-UPN13428089	IlluminaHumanMethylation450k		Northcott
3998579194_R02C02	SJYC07-UPN11211246	IlluminaHumanMethylation450k		Northcott
3998579194_R03C01	SJYC07-UPN10621010	IlluminaHumanMethylation450k		Northcott
3998579194_R03C02	SJYC07-UPN20399203	IlluminaHumanMethylation450k		Northcott
3998579194_R04C01	SJYC07-UPN9957993	IlluminaHumanMethylation450k		Northcott
3998579194_R04C02	SJYC07-UPN19213264	IlluminaHumanMethylation450k		Northcott
3998579194_R05C01	SJYC07-UPN18393814	IlluminaHumanMethylation450k		Northcott
3998579194_R05C02	SJYC07-UPN20555690	IlluminaHumanMethylation450k		Northcott
3998579194_R06C01	SJYC07-UPN13533260	IlluminaHumanMethylation450k		Northcott
3998579194_R06C02	SJYC07-UPN20488696	IlluminaHumanMethylation450k		Northcott
3998909051_R01C01	P036_78862_diag	IlluminaHumanMethylation450k		Northcott
3998909125_R06C02	RCMB38_pr	IlluminaHumanMethylation450k		Northcott
3998909137_R01C01	MBM_001	IlluminaHumanMethylation450k		Northcott
3998909137_R01C02	MBM_007	IlluminaHumanMethylation450k		Northcott
3998909137_R02C01	MBM_002	IlluminaHumanMethylation450k		Northcott
3998909137_R02C02	MBM_008	IlluminaHumanMethylation450k		Northcott
3998909137_R03C01	MBM_003	IlluminaHumanMethylation450k		Northcott
3998909137_R03C02	MBM_009	IlluminaHumanMethylation450k		Northcott
3998909137_R04C02	MBM_010	IlluminaHumanMethylation450k		Northcott
3998909137_R05C01	MBM_005	IlluminaHumanMethylation450k		Northcott
3998909137_R05C02	MBM_011	IlluminaHumanMethylation450k		Northcott
3998909137_R06C01	MBM_006	IlluminaHumanMethylation450k		Northcott
3998909137_R06C02	MBM_012	IlluminaHumanMethylation450k		Northcott
3998909161_R01C01	MBM_013	IlluminaHumanMethylation450k		Northcott
3998909161_R01C02	MBM_019	IlluminaHumanMethylation450k		Northcott
3998909161_R02C02	MBM_020	IlluminaHumanMethylation450k		Northcott
3998909161_R03C01	MBM_015	IlluminaHumanMethylation450k		Northcott
3998909161_R03C02	MBM_021	IlluminaHumanMethylation450k		Northcott
3998909161_R04C01	MBM_016	IlluminaHumanMethylation450k		Northcott
3998909161_R04C02	MBM_022	IlluminaHumanMethylation450k		Northcott
3998909161_R05C01	MBM_017	IlluminaHumanMethylation450k		Northcott
3998909161_R05C02	MBM_023	IlluminaHumanMethylation450k		Northcott
3998909161_R06C01	MBM_018	IlluminaHumanMethylation450k		Northcott
3998909170_R01C01	MBM_025	IlluminaHumanMethylation450k		Northcott
3998909170_R01C02	MBM_031	IlluminaHumanMethylation450k		Northcott
3998909170_R02C01	MBM_026	IlluminaHumanMethylation450k		Northcott
3998909170_R02C02	MBM_032	IlluminaHumanMethylation450k		Northcott
3998909170_R03C01	MBM_027	IlluminaHumanMethylation450k		Northcott
3998909170_R03C02	MBM_033	IlluminaHumanMethylation450k		Northcott
3998909170_R04C01	MBM_028	IlluminaHumanMethylation450k		Northcott
3998909170_R04C02	MBM_034	IlluminaHumanMethylation450k		Northcott
3998909170_R05C01	MBM_029	IlluminaHumanMethylation450k		Northcott
3998909170_R05C02	MBM_035	IlluminaHumanMethylation450k		Northcott
3998909170_R06C01	MBM_030	IlluminaHumanMethylation450k		Northcott
3998909170_R06C02	MBM_036	IlluminaHumanMethylation450k		Northcott
3998909171_R01C01	MBM_037	IlluminaHumanMethylation450k		Northcott
3998909171_R01C02	MBM_043	IlluminaHumanMethylation450k		Northcott
3998909171_R02C01	MBM_038	IlluminaHumanMethylation450k		Northcott
3998909171_R02C02	MBM_044	IlluminaHumanMethylation450k		Northcott
3998909171_R03C01	MBM_039	IlluminaHumanMethylation450k		Northcott
3998909171_R03C02	MBM_045	IlluminaHumanMethylation450k		Northcott
3998909171_R04C01	MBM_040	IlluminaHumanMethylation450k		Northcott
3998909171_R04C02	MBM_046	IlluminaHumanMethylation450k		Northcott
3998909171_R05C01	MBM_041	IlluminaHumanMethylation450k		Northcott
3998909171_R05C02	MBM_047	IlluminaHumanMethylation450k		Northcott
3998909171_R06C01	MBM_042	IlluminaHumanMethylation450k		Northcott
3998909171_R06C02	MBM_048	IlluminaHumanMethylation450k		Northcott
3998909173_R01C01	MBM_049	IlluminaHumanMethylation450k		Northcott
3998909173_R01C02	MBM_055	IlluminaHumanMethylation450k		Northcott
3998909173_R02C01	MBM_050	IlluminaHumanMethylation450k		Northcott
3998909173_R02C02	MBM_056	IlluminaHumanMethylation450k		Northcott
3998909173_R03C01	MBM_051	IlluminaHumanMethylation450k		Northcott
3998909173_R03C02	MBM_057	IlluminaHumanMethylation450k		Northcott
3998909173_R04C01	MBM_052	IlluminaHumanMethylation450k		Northcott
3998909173_R04C02	MBM_058	IlluminaHumanMethylation450k		Northcott
3998909173_R05C01	MBM_053	IlluminaHumanMethylation450k		Northcott
3998909173_R05C02	MBM_059	IlluminaHumanMethylation450k		Northcott
3998909173_R06C01	MBM_054	IlluminaHumanMethylation450k		Northcott
3998909173_R06C02	MBM_060	IlluminaHumanMethylation450k		Northcott
3998909174_R01C02	MBM_067	IlluminaHumanMethylation450k		Northcott
3998909174_R02C01	MBM_062	IlluminaHumanMethylation450k		Northcott
3998909174_R03C01	MBM_063	IlluminaHumanMethylation450k		Northcott
3998909174_R04C01	MBM_064	IlluminaHumanMethylation450k		Northcott
3998909174_R05C01	MBM_065	IlluminaHumanMethylation450k		Northcott
3998909174_R06C01	MBM_066	IlluminaHumanMethylation450k		Northcott
3998909205_R05C02	T1_MB	IlluminaHumanMethylation450k		Northcott
3998909205_R06C02	T2_MB	IlluminaHumanMethylation450k		Northcott
3998909207_R01C01	T3_MB	IlluminaHumanMethylation450k		Northcott
3998909207_R01C02	T9_MB	IlluminaHumanMethylation450k		Northcott
3998909207_R02C01	T4_MB	IlluminaHumanMethylation450k		Northcott
3998909207_R02C02	T10_MB	IlluminaHumanMethylation450k		Northcott
3998909207_R03C01	T5_MB	IlluminaHumanMethylation450k		Northcott
3998909207_R03C02	T11MB	IlluminaHumanMethylation450k		Northcott
3998909207_R04C01	T6MB	IlluminaHumanMethylation450k		Northcott
3998909207_R04C02	T12_MB	IlluminaHumanMethylation450k		Northcott
3998909207_R05C01	T7_MB	IlluminaHumanMethylation450k		Northcott
3998909207_R05C02	T13_MB	IlluminaHumanMethylation450k		Northcott
3998909207_R06C01	T8_MB	IlluminaHumanMethylation450k		Northcott
3998909207_R06C02	T14_MB	IlluminaHumanMethylation450k		Northcott
3998919097_R01C01	T15_MB	IlluminaHumanMethylation450k		Northcott
3998919097_R01C02	T21_MB	IlluminaHumanMethylation450k		Northcott
3998919097_R02C01	T16_MB	IlluminaHumanMethylation450k		Northcott
3998919097_R02C02	T22_MB	IlluminaHumanMethylation450k		Northcott
3998919097_R03C01	T17_MB	IlluminaHumanMethylation450k		Northcott
3998919097_R03C02	T23_MB	IlluminaHumanMethylation450k		Northcott
3998919097_R04C02	T24_MB	IlluminaHumanMethylation450k		Northcott
3998919097_R05C01	T19_MB	IlluminaHumanMethylation450k		Northcott
3998919097_R06C01	T20_MB	IlluminaHumanMethylation450k		Northcott
3998919098_R03C01	T29_MB	IlluminaHumanMethylation450k		Northcott
3998920105_R01C02	T35_MB	IlluminaHumanMethylation450k		Northcott
3998920105_R02C01	T30_MB	IlluminaHumanMethylation450k		Northcott
3998920105_R02C02	T36_MB	IlluminaHumanMethylation450k		Northcott
3998920105_R03C01	T31_MB	IlluminaHumanMethylation450k		Northcott
3998920105_R03C02	T37_MB	IlluminaHumanMethylation450k		Northcott
3998920105_R04C01	T32_MB	IlluminaHumanMethylation450k		Northcott
3998920105_R04C02	T38_MB	IlluminaHumanMethylation450k		Northcott
3998920105_R05C01	T33_MB	IlluminaHumanMethylation450k		Northcott
3998920105_R06C01	T34_MB	IlluminaHumanMethylation450k		Northcott
3998920105_R06C02	T40_MB	IlluminaHumanMethylation450k		Northcott
3998920116_R01C01	T41_MB	IlluminaHumanMethylation450k		Northcott
3998920116_R01C02	T47_MB	IlluminaHumanMethylation450k		Northcott
3998920116_R02C01	T42_MB	IlluminaHumanMethylation450k		Northcott
3998920116_R02C02	T48_MB	IlluminaHumanMethylation450k		Northcott
3998920116_R03C01	T43MB	IlluminaHumanMethylation450k		Northcott
3998920116_R03C02	T49_MB	IlluminaHumanMethylation450k		Northcott
3998920116_R04C02	T50_MB	IlluminaHumanMethylation450k		Northcott
3998920116_R05C01	T45_MB	IlluminaHumanMethylation450k		Northcott
3998920116_R05C02	T51_MB	IlluminaHumanMethylation450k		Northcott
3999095031_R01C01	SJYC07-UPN18779387	IlluminaHumanMethylation450k		Northcott
3999095031_R01C02	SJYC07-UPN21357181	IlluminaHumanMethylation450k		Northcott
3999095031_R02C01	SJYC07-UPN18954224	IlluminaHumanMethylation450k		Northcott
3999095031_R02C02	SJYC07-UPN15053791	IlluminaHumanMethylation450k		Northcott
3999095031_R03C01	SJYC07-UPN17344490	IlluminaHumanMethylation450k		Northcott
3999095031_R03C02	SJYC07-UPN22169086	IlluminaHumanMethylation450k		Northcott
3999095031_R04C01	SJYC07-UPN16743919	IlluminaHumanMethylation450k		Northcott
3999095031_R04C02	SJYC07-UPN22376799	IlluminaHumanMethylation450k		Northcott
3999095031_R05C01	SJYC07-UPN13361699	IlluminaHumanMethylation450k		Northcott
3999095031_R05C02	SJYC07-UPN22322470	IlluminaHumanMethylation450k		Northcott
3999095031_R06C01	SJYC07-UPN20903921	IlluminaHumanMethylation450k		Northcott
3999095031_R06C02	SJYC07-UPN22468153	IlluminaHumanMethylation450k		Northcott
3999095104_R02C01	P036_80600_diag	IlluminaHumanMethylation450k		Northcott
3999100033_R04C01	P036_75676_diag	IlluminaHumanMethylation450k		Northcott
3999100038_R01C01	SJYC07-UPN18710718	IlluminaHumanMethylation450k		Northcott
3999100038_R01C02	SJYC07-UPN23058722	IlluminaHumanMethylation450k		Northcott
3999100038_R02C01	SJYC07-UPN22885451	IlluminaHumanMethylation450k		Northcott
3999100038_R02C02	SJYC07-UPN10343985	IlluminaHumanMethylation450k		Northcott
3999100038_R03C01	SJYC07-UPN16550325	IlluminaHumanMethylation450k		Northcott
3999100038_R03C02	SJYC07-UPN13657867	IlluminaHumanMethylation450k		Northcott
3999100038_R04C01	SJYC07-UPN15046068	IlluminaHumanMethylation450k		Northcott
3999100038_R04C02	SJYC07-UPN11594096	IlluminaHumanMethylation450k		Northcott
3999100038_R05C01	SJYC07-UPN18623674	IlluminaHumanMethylation450k		Northcott
3999100038_R05C02	SJYC07-UPN16443438	IlluminaHumanMethylation450k		Northcott
3999100038_R06C01	SJYC07-UPN13931134	IlluminaHumanMethylation450k		Northcott
3999100039_R01C01	SJYC07-UPN22881491	IlluminaHumanMethylation450k		Northcott
3999100039_R02C01	SJYC07-UPN16841772	IlluminaHumanMethylation450k		Northcott
3999100039_R02C02	SJYC07-UPN14090767	IlluminaHumanMethylation450k		Northcott
3999100039_R03C02	SJYC07-UPN8103754	IlluminaHumanMethylation450k		Northcott
3999100039_R04C02	SJYC07-UPN9653262	IlluminaHumanMethylation450k		Northcott
3999100039_R05C01	SJYC07-UPN13327846	IlluminaHumanMethylation450k		Northcott
3999100039_R05C02	SJYC07-UPN13551522	IlluminaHumanMethylation450k		Northcott
3999100039_R06C01	SJYC07-UPN15082281	IlluminaHumanMethylation450k		Northcott
3999100039_R06C02	SJYC07-UPN18008803	IlluminaHumanMethylation450k		Northcott
3999100125_R01C01	SJYC07-UPN15031172	IlluminaHumanMethylation450k		Northcott
3999100125_R01C02	SJ-3999100125_R01C02	IlluminaHumanMethylation450k		Northcott
3999100125_R02C01	SJYC07-UPN10761063	IlluminaHumanMethylation450k		Northcott
3999100125_R02C02	SJYC07-UPN22179584	IlluminaHumanMethylation450k		Northcott
3999100125_R03C01	SJYC07-UPN9308576	IlluminaHumanMethylation450k		Northcott
3999100125_R04C01	SJYC07-UPN17374850	IlluminaHumanMethylation450k		Northcott
3999100125_R05C01	SJYC07-UPN17519233	IlluminaHumanMethylation450k		Northcott
3999100125_R06C01	SJYC07-UPN17553252	IlluminaHumanMethylation450k		Northcott
3999543042_R02C02	P036_75374_ref	IlluminaHumanMethylation450k		Northcott
3999543042_R06C01	P036_75370_ref	IlluminaHumanMethylation450k		Northcott
3999547123_R02C01	P036_78308_diag	IlluminaHumanMethylation450k		Northcott
3999547142_R05C01	P036_75650_ref	IlluminaHumanMethylation450k		Northcott
3999834085_R03C02	ICGC_MB307	IlluminaHumanMethylation450k	ICGC_MB307	Northcott
3999834085_R04C02	ICGC_MB309	IlluminaHumanMethylation450k	ICGC_MB309	Northcott
3999834105_R03C02	P036_75178_diag	IlluminaHumanMethylation450k		Northcott
3999875056_R05C01	P036_73810_diag	IlluminaHumanMethylation450k		Northcott
6229017094_R01C01	MB83	IlluminaHumanMethylation450k	ICGC_MB83	Northcott
6229017094_R01C02	MB90	IlluminaHumanMethylation450k	ICGC_MB90	Northcott
6229017094_R02C01	MB84	IlluminaHumanMethylation450k	ICGC_MB84	Northcott
6229017094_R02C02	MB91	IlluminaHumanMethylation450k	ICGC_MB91	Northcott
6229017094_R03C01	MB85	IlluminaHumanMethylation450k	ICGC_MB85	Northcott
6229017094_R03C02	MB92	IlluminaHumanMethylation450k	ICGC_MB92	Northcott
6229017094_R04C02	MB96	IlluminaHumanMethylation450k	ICGC_MB96	Northcott
6229017094_R05C01	MB88	IlluminaHumanMethylation450k	ICGC_MB88	Northcott
6229017094_R05C02	MB98	IlluminaHumanMethylation450k	ICGC_MB98	Northcott
6229017094_R06C01	MB89	IlluminaHumanMethylation450k	ICGC_MB89	Northcott
6229017094_R06C02	MB99	IlluminaHumanMethylation450k	ICGC_MB99	Northcott
6247004027_R01C01	MB72	IlluminaHumanMethylation450k		Northcott
6247004027_R02C01	MB74	IlluminaHumanMethylation450k	ICGC_MB74	Northcott
6247004027_R03C01	MB79	IlluminaHumanMethylation450k	ICGC_MB79	Northcott
6247004027_R04C02	MB94	IlluminaHumanMethylation450k	ICGC_MB94	Northcott
6247004027_R05C01	MB81	IlluminaHumanMethylation450k	ICGC_MB81	Northcott
6247004027_R05C02	MB95	IlluminaHumanMethylation450k	ICGC_MB95	Northcott
6247004027_R06C01	MB82	IlluminaHumanMethylation450k	ICGC_MB82	Northcott
6752625054_R01C01	MB101	IlluminaHumanMethylation450k	ICGC_MB101	Northcott
6752625054_R01C02	MB108	IlluminaHumanMethylation450k	ICGC_MB108	Northcott
6752625054_R02C01	MB102	IlluminaHumanMethylation450k	ICGC_MB102	Northcott
6752625054_R02C02	MB110	IlluminaHumanMethylation450k	ICGC_MB110	Northcott
6752625054_R03C02	MB112	IlluminaHumanMethylation450k	ICGC_MB112	Northcott
6752625054_R04C01	MB104	IlluminaHumanMethylation450k	ICGC_MB104	Northcott
6752625054_R04C02	MB113	IlluminaHumanMethylation450k	ICGC_MB113	Northcott
6752625054_R05C01	MB106	IlluminaHumanMethylation450k	ICGC_MB106	Northcott
6752625054_R05C02	MB114	IlluminaHumanMethylation450k	ICGC_MB114	Northcott
6752625054_R06C01	MB107	IlluminaHumanMethylation450k	ICGC_MB107	Northcott
6752625054_R06C02	MB115	IlluminaHumanMethylation450k	ICGC_MB115	Northcott
6752625079_R01C02	MB119	IlluminaHumanMethylation450k	ICGC_MB119	Northcott
6752625079_R02C02	MB121	IlluminaHumanMethylation450k	ICGC_MB121	Northcott
6752625079_R03C02	MB122	IlluminaHumanMethylation450k	ICGC_MB122	Northcott
6752625079_R04C02	MB124	IlluminaHumanMethylation450k	ICGC_MB124	Northcott
6752625079_R05C01	MB117	IlluminaHumanMethylation450k	ICGC_MB117	Northcott
6752625079_R06C01	MB118	IlluminaHumanMethylation450k	ICGC_MB118	Northcott
6929689136_R01C01	MB39	IlluminaHumanMethylation450k	ICGC_MB39	Northcott
6929689136_R01C02	MB51	IlluminaHumanMethylation450k	ICGC_MB51	Northcott
6929689136_R02C01	MB40	IlluminaHumanMethylation450k	ICGC_MB40	Northcott
6929689136_R03C01	MB45	IlluminaHumanMethylation450k	ICGC_MB45	Northcott
6929689136_R04C01	MB46	IlluminaHumanMethylation450k	ICGC_MB46	Northcott
6929689136_R05C01	MB49	IlluminaHumanMethylation450k	ICGC_MB49	Northcott
6929689136_R06C01	MB50	IlluminaHumanMethylation450k	ICGC_MB50	Northcott
6929689149_R06C02	IM22	IlluminaHumanMethylation450k		Northcott
6929689161_R02C02	IM4	IlluminaHumanMethylation450k		Northcott
6929689161_R03C02	IM13	IlluminaHumanMethylation450k		Northcott
6929689161_R04C02	IM14	IlluminaHumanMethylation450k		Northcott
6929689161_R05C02	IM15	IlluminaHumanMethylation450k		Northcott
6929689161_R06C02	IM16	IlluminaHumanMethylation450k		Northcott
6929689168_R01C01	4M28	IlluminaHumanMethylation450k		Northcott
6929718001_R02C02	IM33	IlluminaHumanMethylation450k		Northcott
6929718001_R04C02	MB1	IlluminaHumanMethylation450k	ICGC_MB1	Northcott
6929718001_R06C02	MB8	IlluminaHumanMethylation450k	ICGC_MB8	Northcott
6929718009_R01C01	MB37	IlluminaHumanMethylation450k	ICGC_MB37	Northcott
6929718009_R01C02	MB57	IlluminaHumanMethylation450k	ICGC_MB57	Northcott
6929718009_R02C01	MB48	IlluminaHumanMethylation450k		Northcott
6929718009_R02C02	MB58	IlluminaHumanMethylation450k	ICGC_MB58	Northcott
6929718009_R03C01	MB53	IlluminaHumanMethylation450k	ICGC_MB53	Northcott
6929718009_R03C02	MB59	IlluminaHumanMethylation450k	ICGC_MB59	Northcott
6929718009_R04C01	MB54	IlluminaHumanMethylation450k	ICGC_MB54	Northcott
6929718009_R04C02	MB60	IlluminaHumanMethylation450k	ICGC_MB60	Northcott
6929718009_R05C02	MB61	IlluminaHumanMethylation450k	ICGC_MB61	Northcott
6929718009_R06C01	MB56	IlluminaHumanMethylation450k	ICGC_MB56	Northcott
6929718009_R06C02	MB63	IlluminaHumanMethylation450k	ICGC_MB63	Northcott
6929718020_R01C01	MB64	IlluminaHumanMethylation450k	ICGC_MB64	Northcott
6929718020_R01C02	MB70	IlluminaHumanMethylation450k	ICGC_MB70	Northcott
6929718020_R02C01	MB65	IlluminaHumanMethylation450k	ICGC_MB65	Northcott
6929718020_R03C01	MB66	IlluminaHumanMethylation450k	ICGC_MB66	Northcott
6929718020_R04C01	MB67	IlluminaHumanMethylation450k	ICGC_MB67	Northcott
6929718020_R05C01	MB68	IlluminaHumanMethylation450k	ICGC_MB68	Northcott
6929718049_R02C02	1M20	IlluminaHumanMethylation450k		Northcott
6929718049_R04C02	1M3_1M33	IlluminaHumanMethylation450k		Northcott
6929718050_R04C01	2M16	IlluminaHumanMethylation450k		Northcott
6929793052_R02C02	MB2	IlluminaHumanMethylation450k	ICGC_MB2	Northcott
6929793052_R05C02	MB14	IlluminaHumanMethylation450k	ICGC_MB14	Northcott
6929793052_R06C02	MB15	IlluminaHumanMethylation450k	ICGC_MB15	Northcott
6929793061_R01C01	MB16	IlluminaHumanMethylation450k	ICGC_MB16	Northcott
6929793061_R02C01	MB18	IlluminaHumanMethylation450k	ICGC_MB18	Northcott
6929793061_R02C02	2M21	IlluminaHumanMethylation450k		Northcott
6929793061_R03C01	MB19	IlluminaHumanMethylation450k	ICGC_MB19	Northcott
6929793061_R03C02	4M21	IlluminaHumanMethylation450k		Northcott
6929793061_R04C01	MB21	IlluminaHumanMethylation450k	ICGC_MB21	Northcott
6929793061_R05C01	MB38	IlluminaHumanMethylation450k	ICGC_MB38	Northcott
6929793089_R03C02	1M10	IlluminaHumanMethylation450k		Northcott
6929793089_R04C02	1M24	IlluminaHumanMethylation450k		Northcott
6929793089_R05C02	1M28	IlluminaHumanMethylation450k		Northcott
6969568004_R03C02	MB32	IlluminaHumanMethylation450k	ICGC_MB32	Northcott
6969568004_R04C01	MB9	IlluminaHumanMethylation450k	ICGC_MB9	Northcott
6969568004_R04C02	MB34	IlluminaHumanMethylation450k	ICGC_MB34	Northcott
6969568004_R05C01	MB23	IlluminaHumanMethylation450k	ICGC_MB20	Northcott
6969568004_R06C01	MB24	IlluminaHumanMethylation450k	ICGC_MB24	Northcott
6969568004_R06C02	MB36	IlluminaHumanMethylation450k	ICGC_MB36	Northcott
7970368141_R01C01	MD_MB_001	IlluminaHumanMethylation450k		Northcott
7970368141_R02C01	MD_MB_002	IlluminaHumanMethylation450k		Northcott
7970368141_R02C02	MD_MB_016	IlluminaHumanMethylation450k		Northcott
7970368141_R03C01	MD_MB_003	IlluminaHumanMethylation450k		Northcott
7970368141_R03C02	MD_MB_017	IlluminaHumanMethylation450k		Northcott
7970368141_R04C01	MD_MB_004	IlluminaHumanMethylation450k		Northcott
7970368141_R04C02	MD_MB_018	IlluminaHumanMethylation450k		Northcott
7970368141_R05C02	MD_MB_019	IlluminaHumanMethylation450k		Northcott
7970368141_R06C02	MD_MB_021	IlluminaHumanMethylation450k		Northcott
7970368167_R01C01	MD_MB_031	IlluminaHumanMethylation450k		Northcott
7970368167_R02C01	MD_MB_032	IlluminaHumanMethylation450k		Northcott
7970368167_R03C01	MD_MB_033	IlluminaHumanMethylation450k		Northcott
7970368167_R03C02	MD_MB_045	IlluminaHumanMethylation450k		Northcott
7970368167_R04C01	MD_MB_034	IlluminaHumanMethylation450k		Northcott
7970368167_R04C02	MD_MB_046	IlluminaHumanMethylation450k		Northcott
7970368167_R05C02	MD_MB_047	IlluminaHumanMethylation450k		Northcott
7970368167_R06C02	MD_MB_064	IlluminaHumanMethylation450k		Northcott
7970368168_R01C01	MD_MB_057	IlluminaHumanMethylation450k		Northcott
7970368168_R01C02	MD_MB_072	IlluminaHumanMethylation450k		Northcott
7970368168_R02C02	MD_MB_073	IlluminaHumanMethylation450k		Northcott
7970368168_R03C01	MD_MB_059	IlluminaHumanMethylation450k		Northcott
7970368168_R03C02	MD_MB_074	IlluminaHumanMethylation450k		Northcott
7970368168_R04C01	MD_MB_062	IlluminaHumanMethylation450k		Northcott
7970368168_R04C02	MD_MB_075	IlluminaHumanMethylation450k		Northcott
7970368168_R05C01	MD_MB_063	IlluminaHumanMethylation450k		Northcott
7970368168_R05C02	MD_MB_076	IlluminaHumanMethylation450k		Northcott
7970368168_R06C01	MD_MB_077	IlluminaHumanMethylation450k		Northcott
7970368168_R06C02	MD_MB_089	IlluminaHumanMethylation450k		Northcott
7970376005_R01C01	MD_MB_084	IlluminaHumanMethylation450k		Northcott
7970376005_R01C02	MD_MB_096	IlluminaHumanMethylation450k		Northcott
7970376005_R02C01	MD_MB_085	IlluminaHumanMethylation450k		Northcott
7970376005_R02C02	MD_MB_097	IlluminaHumanMethylation450k		Northcott
7970376005_R03C01	MD_MB_086	IlluminaHumanMethylation450k		Northcott
7970376005_R03C02	MD_MB_098	IlluminaHumanMethylation450k		Northcott
7970376005_R04C01	MD_MB_087	IlluminaHumanMethylation450k		Northcott
7970376005_R04C02	MD_MB_099	IlluminaHumanMethylation450k		Northcott
7970376005_R05C01	MD_MB_088	IlluminaHumanMethylation450k		Northcott
7970376005_R05C02	MD_MB_100	IlluminaHumanMethylation450k		Northcott
7970376005_R06C01	MD_MB_101	IlluminaHumanMethylation450k		Northcott
7970376005_R06C02	MD_MB_007	IlluminaHumanMethylation450k		Northcott
7970376026_R01C01	MD_MB_022	IlluminaHumanMethylation450k		Northcott
7970376026_R01C02	MD_MB_037	IlluminaHumanMethylation450k		Northcott
7970376026_R02C01	MD_MB_023	IlluminaHumanMethylation450k		Northcott
7970376026_R02C02	MD_MB_038	IlluminaHumanMethylation450k		Northcott
7970376026_R03C01	MD_MB_024	IlluminaHumanMethylation450k		Northcott
7970376026_R03C02	MD_MB_039	IlluminaHumanMethylation450k		Northcott
7970376026_R04C01	MD_MB_040	IlluminaHumanMethylation450k		Northcott
7970376026_R04C02	MD_MB_053	IlluminaHumanMethylation450k		Northcott
7970376026_R05C01	MD_MB_054	IlluminaHumanMethylation450k		Northcott
7970376026_R06C01	MD_MB_056	IlluminaHumanMethylation450k		Northcott
7970376026_R06C02	MD_MB_071	IlluminaHumanMethylation450k		Northcott
7970376029_R01C01	MD_MB_050	IlluminaHumanMethylation450k		Northcott
7970376029_R01C02	MD_MB_065	IlluminaHumanMethylation450k		Northcott
7970376029_R02C01	MD_MB_051	IlluminaHumanMethylation450k		Northcott
7970376029_R02C02	MD_MB_066	IlluminaHumanMethylation450k		Northcott
7970376029_R03C01	MD_MB_052	IlluminaHumanMethylation450k		Northcott
7970376029_R03C02	MD_MB_067	IlluminaHumanMethylation450k		Northcott
7970376029_R04C01	MD_MB_068	IlluminaHumanMethylation450k		Northcott
7970376029_R04C02	MD_MB_081	IlluminaHumanMethylation450k		Northcott
7970376029_R05C01	MD_MB_082	IlluminaHumanMethylation450k		Northcott
7970376029_R05C02	MD_MB_094	IlluminaHumanMethylation450k		Northcott
7970376055_R01C01	MD_MB_078	IlluminaHumanMethylation450k		Northcott
7970376055_R01C02	MD_MB_090	IlluminaHumanMethylation450k		Northcott
7970376055_R02C01	MD_MB_079	IlluminaHumanMethylation450k		Northcott
7970376055_R02C02	MD_MB_091	IlluminaHumanMethylation450k		Northcott
7970376055_R03C01	MD_MB_080	IlluminaHumanMethylation450k		Northcott
7970376055_R03C02	MD_MB_105	IlluminaHumanMethylation450k		Northcott
7970376055_R04C01	MD_MB_093	IlluminaHumanMethylation450k		Northcott
7970376055_R04C02	MD_MB_106	IlluminaHumanMethylation450k		Northcott
7970376055_R05C01	MD_MB_107	IlluminaHumanMethylation450k		Northcott
7970376055_R05C02	MD_MB_013	IlluminaHumanMethylation450k		Northcott
7970376055_R06C01	MD_MB_108	IlluminaHumanMethylation450k		Northcott
7970376055_R06C02	MD_MB_109	IlluminaHumanMethylation450k		Northcott
7970376067_R01C01	MD_MB_102	IlluminaHumanMethylation450k		Northcott
7970376067_R01C02	MD_MB_008	IlluminaHumanMethylation450k		Northcott
7970376067_R02C01	MD_MB_104	IlluminaHumanMethylation450k		Northcott
7970376067_R02C02	MD_MB_009	IlluminaHumanMethylation450k		Northcott
7970376067_R03C01	MD_MB_010	IlluminaHumanMethylation450k		Northcott
7970376067_R03C02	MD_MB_025	IlluminaHumanMethylation450k		Northcott
7970376067_R04C01	MD_MB_026	IlluminaHumanMethylation450k		Northcott
7970376067_R05C01	MD_MB_029	IlluminaHumanMethylation450k		Northcott
7970376067_R05C02	MD_MB_042	IlluminaHumanMethylation450k		Northcott
7970376067_R06C01	MD_MB_110	IlluminaHumanMethylation450k		Northcott
7970376067_R06C02	MD_MB_111	IlluminaHumanMethylation450k		Northcott
7970376163_R03C02	MB-1112	IlluminaHumanMethylation450k	ICGC_MB126	Northcott
7973219058_R06C02	MB-0224	IlluminaHumanMethylation450k	ICGC_LFS_MB2	Northcott
7990895046_R01C01	MD_MB_122	IlluminaHumanMethylation450k		Northcott
7990895046_R01C02	MD_MB_134	IlluminaHumanMethylation450k		Northcott
7990895046_R02C01	MD_MB_135	IlluminaHumanMethylation450k		Northcott
7990895046_R02C02	MD_MB_147	IlluminaHumanMethylation450k		Northcott
7990895046_R03C01	MD_MB_148	IlluminaHumanMethylation450k		Northcott
7990895046_R03C02	MD_MB_160	IlluminaHumanMethylation450k		Northcott
7990895046_R04C01	MD_MB_149	IlluminaHumanMethylation450k		Northcott
7990895046_R04C02	MD_MB_173	IlluminaHumanMethylation450k		Northcott
7990895046_R05C01	MD_MB_162	IlluminaHumanMethylation450k		Northcott
7990895046_R05C02	MD_MB_174	IlluminaHumanMethylation450k		Northcott
7990895046_R06C01	MD_MB_163	IlluminaHumanMethylation450k		Northcott
7990895046_R06C02	MD_MB_175	IlluminaHumanMethylation450k		Northcott
7990895093_R01C01	MD_MB_146	IlluminaHumanMethylation450k		Northcott
7990895093_R01C02	MD_MB_158	IlluminaHumanMethylation450k		Northcott
7990895093_R02C01	MD_MB_159	IlluminaHumanMethylation450k		Northcott
7990895093_R02C02	MD_MB_171	IlluminaHumanMethylation450k		Northcott
7990895093_R03C01	MD_MB_172	IlluminaHumanMethylation450k		Northcott
7990895093_R03C02	MD_MB_185	IlluminaHumanMethylation450k		Northcott
7990895093_R04C01	MD_MB_186	IlluminaHumanMethylation450k		Northcott
7990895093_R04C02	MD_MB_198	IlluminaHumanMethylation450k		Northcott
7990895093_R05C01	MD_MB_187	IlluminaHumanMethylation450k		Northcott
7990895093_R05C02	MD_MB_199	IlluminaHumanMethylation450k		Northcott
7990895093_R06C01	MD_MB_188	IlluminaHumanMethylation450k		Northcott
7990895093_R06C02	MD_MB_200	IlluminaHumanMethylation450k		Northcott
7990895095_R01C01	MD_MB_170	IlluminaHumanMethylation450k		Northcott
7990895095_R01C02	MD_MB_183	IlluminaHumanMethylation450k		Northcott
7990895095_R02C01	MD_MB_184	IlluminaHumanMethylation450k		Northcott
7990895095_R02C02	MD_MB_196	IlluminaHumanMethylation450k		Northcott
7990895095_R03C01	MD_MB_197	IlluminaHumanMethylation450k		Northcott
7990895095_R03C02	MD_MB_112	IlluminaHumanMethylation450k		Northcott
7990895095_R04C01	MD_MB_113	IlluminaHumanMethylation450k		Northcott
7990895095_R04C02	MD_MB_126	IlluminaHumanMethylation450k		Northcott
7990895095_R05C01	MD_MB_114	IlluminaHumanMethylation450k		Northcott
7990895095_R05C02	MD_MB_127	IlluminaHumanMethylation450k		Northcott
7990895095_R06C01	MD_MB_115	IlluminaHumanMethylation450k		Northcott
7990895095_R06C02	MD_MB_128	IlluminaHumanMethylation450k		Northcott
7990895120_R01C01	MD_MB_195	IlluminaHumanMethylation450k		Northcott
7990895120_R01C02	MD_MB_123	IlluminaHumanMethylation450k		Northcott
7990895120_R02C01	MD_MB_124	IlluminaHumanMethylation450k		Northcott
7990895120_R02C02	MD_MB_136	IlluminaHumanMethylation450k		Northcott
7990895120_R03C01	MD_MB_125	IlluminaHumanMethylation450k		Northcott
7990895120_R03C02	MD_MB_137	IlluminaHumanMethylation450k		Northcott
7990895120_R04C02	MD_MB_150	IlluminaHumanMethylation450k		Northcott
7990895120_R05C01	MD_MB_139	IlluminaHumanMethylation450k		Northcott
7990895120_R05C02	MD_MB_151	IlluminaHumanMethylation450k		Northcott
7990895120_R06C01	MD_MB_140	IlluminaHumanMethylation450k		Northcott
7990895120_R06C02	MD_MB_152	IlluminaHumanMethylation450k		Northcott
7990895127_R01C01	MD_MB_164	IlluminaHumanMethylation450k		Northcott
7990895127_R01C02	MD_MB_177	IlluminaHumanMethylation450k		Northcott
7990895127_R02C01	MD_MB_165	IlluminaHumanMethylation450k		Northcott
7990895127_R02C02	MD_MB_178	IlluminaHumanMethylation450k		Northcott
7990895127_R03C01	MD_MB_179	IlluminaHumanMethylation450k		Northcott
7990895127_R04C01	MD_MB_180	IlluminaHumanMethylation450k		Northcott
7990895127_R04C02	MD_MB_192	IlluminaHumanMethylation450k		Northcott
7990895127_R05C01	MD_MB_121	IlluminaHumanMethylation450k		Northcott
7990895127_R05C02	MD_MB_133	IlluminaHumanMethylation450k		Northcott
7990895142_R01C01	MD_MB_189	IlluminaHumanMethylation450k		Northcott
7990895142_R01C02	MD_MB_201	IlluminaHumanMethylation450k		Northcott
7990895142_R02C01	MD_MB_190	IlluminaHumanMethylation450k		Northcott
7990895142_R02C02	MD_MB_202	IlluminaHumanMethylation450k		Northcott
7990895142_R03C01	MD_MB_203	IlluminaHumanMethylation450k		Northcott
7990895142_R04C01	MD_MB_132	IlluminaHumanMethylation450k		Northcott
7990895142_R04C02	MD_MB_144	IlluminaHumanMethylation450k		Northcott
7990895142_R05C01	MD_MB_145	IlluminaHumanMethylation450k		Northcott
7990895142_R05C02	MD_MB_157	IlluminaHumanMethylation450k		Northcott
7990895159_R01C01	MD_MB_116	IlluminaHumanMethylation450k		Northcott
7990895159_R02C01	MD_MB_117	IlluminaHumanMethylation450k		Northcott
7990895159_R02C02	MD_MB_142	IlluminaHumanMethylation450k		Northcott
7990895159_R03C01	MD_MB_131	IlluminaHumanMethylation450k		Northcott
7990895159_R03C02	MD_MB_143	IlluminaHumanMethylation450k		Northcott
7990895159_R04C01	MD_MB_156	IlluminaHumanMethylation450k		Northcott
7990895159_R04C02	MD_MB_168	IlluminaHumanMethylation450k		Northcott
7990895159_R05C01	MD_MB_169	IlluminaHumanMethylation450k		Northcott
7990895159_R05C02	MD_MB_182	IlluminaHumanMethylation450k		Northcott
7990908004_R01C01	MD_MB_141	IlluminaHumanMethylation450k		Northcott
7990908004_R01C02	MD_MB_153	IlluminaHumanMethylation450k		Northcott
7990908004_R02C01	MD_MB_154	IlluminaHumanMethylation450k		Northcott
7990908004_R02C02	MD_MB_166	IlluminaHumanMethylation450k		Northcott
7990908004_R03C01	MD_MB_155	IlluminaHumanMethylation450k		Northcott
7990908004_R03C02	MD_MB_167	IlluminaHumanMethylation450k		Northcott
7990908004_R04C01	MD_MB_181	IlluminaHumanMethylation450k		Northcott
7990908004_R04C02	MD_MB_193	IlluminaHumanMethylation450k		Northcott
7990908004_R05C01	MD_MB_194	IlluminaHumanMethylation450k		Northcott
8622007025_R01C01	LFS_MB1	IlluminaHumanMethylation450k	ICGC_LFS_MB1	Northcott
8622007025_R01C02	MB128	IlluminaHumanMethylation450k	ICGC_MB128	Northcott
8622007025_R02C02	MB129	IlluminaHumanMethylation450k	ICGC_MB129	Northcott
8622007025_R03C02	MB130	IlluminaHumanMethylation450k	ICGC_MB130	Northcott
8622007025_R04C01	MB_FB_270	IlluminaHumanMethylation450k		Northcott
8622007025_R04C02	MB131	IlluminaHumanMethylation450k	ICGC_MB131	Northcott
8622007025_R05C01	MB_FB_310	IlluminaHumanMethylation450k		Northcott
8622007025_R05C02	MB132	IlluminaHumanMethylation450k	ICGC_MB132	Northcott
8622007025_R06C01	MB_FB_428	IlluminaHumanMethylation450k		Northcott
8622007025_R06C02	MB133	IlluminaHumanMethylation450k		Northcott
8622007026_R01C01	MB134	IlluminaHumanMethylation450k	ICGC_MB134	Northcott
8622007026_R01C02	MB140	IlluminaHumanMethylation450k	ICGC_MB140	Northcott
8622007026_R02C02	MB141	IlluminaHumanMethylation450k	ICGC_MB141	Northcott
8622007026_R03C01	MB136	IlluminaHumanMethylation450k	ICGC_MB136	Northcott
8622007026_R03C02	MB142	IlluminaHumanMethylation450k	ICGC_MB142	Northcott
8622007026_R04C01	MB137	IlluminaHumanMethylation450k	ICGC_MB137	Northcott
8622007026_R04C02	MB111	IlluminaHumanMethylation450k	ICGC_MB111	Northcott
8622007026_R05C01	MB138	IlluminaHumanMethylation450k		Northcott
8622007026_R06C01	MB139	IlluminaHumanMethylation450k	ICGC_MB139	Northcott
8622007027_R02C02	T07_03091	IlluminaHumanMethylation450k		Northcott
8622007027_R03C02	T08_2164	IlluminaHumanMethylation450k		Northcott
8622007027_R04C02	T00_03067	IlluminaHumanMethylation450k		Northcott
8622007027_R05C02	T08_13376	IlluminaHumanMethylation450k		Northcott
8622007027_R06C02	T01_11423	IlluminaHumanMethylation450k		Northcott
8622007028_R01C01	T05_1733	IlluminaHumanMethylation450k		Northcott
8622007028_R01C02	1M31	IlluminaHumanMethylation450k		Northcott
8622007028_R02C01	T07_4806	IlluminaHumanMethylation450k		Northcott
8622007028_R03C02	2M14	IlluminaHumanMethylation450k		Northcott
8622007028_R04C01	1M17	IlluminaHumanMethylation450k		Northcott
8622007028_R04C02	2M17	IlluminaHumanMethylation450k		Northcott
8622007028_R05C01	1M25	IlluminaHumanMethylation450k		Northcott
8622007028_R06C01	1M29	IlluminaHumanMethylation450k		Northcott
8622007028_R06C02	2M8	IlluminaHumanMethylation450k		Northcott
8622007029_R01C01	4M58	IlluminaHumanMethylation450k		Northcott
8622007029_R03C01	5M12	IlluminaHumanMethylation450k		Northcott
8622007029_R05C02	5M9	IlluminaHumanMethylation450k		Northcott
8622007058_R05C01	LFS_MB4	IlluminaHumanMethylation450k		Northcott
8622007132_R02C01	ICGC_MB144	IlluminaHumanMethylation450k	ICGC_MB144	Northcott
8622007132_R03C01	ICGC_MB145	IlluminaHumanMethylation450k	ICGC_MB145	Northcott
8622007132_R04C01	ICGC_MB146	IlluminaHumanMethylation450k	ICGC_MB146	Northcott
8622007132_R05C01	ICGC_MB147	IlluminaHumanMethylation450k	ICGC_MB147	Northcott
8622007132_R05C02	MD277	IlluminaHumanMethylation450k		Northcott
8622007132_R06C01	ICGC_MB148	IlluminaHumanMethylation450k	ICGC_MB148	Northcott
8622007149_R01C01	MDT_1178	IlluminaHumanMethylation450k		Northcott
8667045060_R02C01	AK300	IlluminaHumanMethylation450k		Northcott
8667045060_R04C01	AK389	IlluminaHumanMethylation450k		Northcott
8667045060_R06C02	AK611	IlluminaHumanMethylation450k		Northcott
8667045134_R04C02	AK903	IlluminaHumanMethylation450k		Northcott
8784225140_R05C02	PH1172	IlluminaHumanMethylation450k		Northcott
8784241116_R05C01	AK559	IlluminaHumanMethylation450k		Northcott
9007217016_R01C01	MB_Exm575	IlluminaHumanMethylation450k	MB_Exm575	Northcott
9007217016_R02C01	MBRep_T85	IlluminaHumanMethylation450k		Northcott
9007217016_R03C01	MBRep_T78	IlluminaHumanMethylation450k		Northcott
9007217016_R03C02	MB_Exm564	IlluminaHumanMethylation450k	MB_Exm564	Northcott
9007217016_R04C02	MBRep_T89	IlluminaHumanMethylation450k		Northcott
9007217016_R05C01	MBRep_T12	IlluminaHumanMethylation450k		Northcott
9007217016_R06C01	MB_Exm645	IlluminaHumanMethylation450k	MB_Exm645	Northcott
9007217016_R06C02	MBRep_T13	IlluminaHumanMethylation450k		Northcott
9007217108_R01C01	MB_Exm702	IlluminaHumanMethylation450k	MB_Exm702	Northcott
9007217108_R03C01	EMC_46	IlluminaHumanMethylation450k		Northcott
9007217108_R03C02	MB_Exm704	IlluminaHumanMethylation450k	MB_Exm704	Northcott
9007217108_R04C01	MB_Exm246	IlluminaHumanMethylation450k		Northcott
9007217108_R06C02	MBRep_T4	IlluminaHumanMethylation450k		Northcott
9296930039_R05C02	ICGC_MB164	IlluminaHumanMethylation450k	ICGC_MB164	Northcott
9296930039_R06C02	ICGC_MB165	IlluminaHumanMethylation450k	ICGC_MB165	Northcott
9297949033_R01C01	ICGC_MB166	IlluminaHumanMethylation450k	ICGC_MB166	Northcott
9297949033_R01C02	ICGC_MB174	IlluminaHumanMethylation450k	ICGC_MB174	Northcott
9297949033_R02C01	ICGC_MB168	IlluminaHumanMethylation450k	ICGC_MB168	Northcott
9297949033_R02C02	ICGC_MB175	IlluminaHumanMethylation450k	ICGC_MB175	Northcott
9297949033_R03C01	ICGC_MB169	IlluminaHumanMethylation450k		Northcott
9297949033_R03C02	ICGC_MB176	IlluminaHumanMethylation450k	ICGC_MB176	Northcott
9297949033_R04C01	ICGC_MB170	IlluminaHumanMethylation450k	ICGC_MB170	Northcott
9297949033_R04C02	ICGC_MB177	IlluminaHumanMethylation450k	ICGC_MB177	Northcott
9297949033_R05C01	ICGC_MB171	IlluminaHumanMethylation450k	ICGC_MB171	Northcott
9297949033_R05C02	ICGC_MB178	IlluminaHumanMethylation450k	ICGC_MB178	Northcott
9297949033_R06C02	ICGC_MB179	IlluminaHumanMethylation450k	ICGC_MB179	Northcott
9297949037_R01C01	ICGC_MB180	IlluminaHumanMethylation450k	ICGC_MB180	Northcott
9297949037_R01C02	ICGC_MB188	IlluminaHumanMethylation450k	ICGC_MB188	Northcott
9297949037_R02C01	ICGC_MB181	IlluminaHumanMethylation450k	ICGC_MB181	Northcott
9297949037_R02C02	Broad_MD_330	IlluminaHumanMethylation450k	MD-330	Northcott
9297949037_R03C02	Broad_MD_050	IlluminaHumanMethylation450k	MD-050	Northcott
9297949037_R04C01	ICGC_MB183	IlluminaHumanMethylation450k	ICGC_MB183	Northcott
9297949037_R04C02	Broad_MD_042	IlluminaHumanMethylation450k	MD-042	Northcott
9297949037_R05C01	ICGC_MB184	IlluminaHumanMethylation450k	ICGC_MB184	Northcott
9297949037_R05C02	Broad_MD_057	IlluminaHumanMethylation450k	MD-057	Northcott
9297949037_R06C01	ICGC_MB185	IlluminaHumanMethylation450k	ICGC_MB185	Northcott
9297949040_R01C01	Broad_MD_241	IlluminaHumanMethylation450k	MD-241	Northcott
9297949147_R01C02	ICGC_MB161	IlluminaHumanMethylation450k	ICGC_MB161	Northcott
9297949147_R03C01	ICGC_MB157	IlluminaHumanMethylation450k	ICGC_MB157	Northcott
9297949147_R03C02	Broad_MD_286	IlluminaHumanMethylation450k	MD-286	Northcott
9297949147_R04C02	Broad_MD_332	IlluminaHumanMethylation450k	MD-332	Northcott
9297949147_R05C01	ICGC_MB159	IlluminaHumanMethylation450k	ICGC_MB159	Northcott
9297949147_R05C02	Broad_MD_335	IlluminaHumanMethylation450k	MD-335	Northcott
9297949147_R06C01	ICGC_MB160	IlluminaHumanMethylation450k	ICGC_MB160	Northcott
9297949147_R06C02	Broad_MD_282	IlluminaHumanMethylation450k	MD-282	Northcott
9297953053_R01C01	Broad_MD052	IlluminaHumanMethylation450k		Northcott
9305216153_R02C02	Broad_MD_320	IlluminaHumanMethylation450k	MD-320	Northcott
9305216153_R05C02	Broad_MD_237	IlluminaHumanMethylation450k	MD-237	Northcott
9305216153_R06C02	Broad_MD_294	IlluminaHumanMethylation450k	MD-294	Northcott
9305216163_R01C01	Broad_MD_133	IlluminaHumanMethylation450k	MD-133	Northcott
9305216163_R01C02	ICGC_MB198	IlluminaHumanMethylation450k	ICGC_MB198	Northcott
9305216163_R02C02	ICGC_MB199	IlluminaHumanMethylation450k	ICGC_MB199	Northcott
9305216163_R03C01	ICGC_MB193	IlluminaHumanMethylation450k	ICGC_MB193	Northcott
9305216163_R03C02	ICGC_MB200	IlluminaHumanMethylation450k		Northcott
9305216163_R04C01	ICGC_MB194	IlluminaHumanMethylation450k	ICGC_MB194	Northcott
9305216163_R05C01	ICGC_MB195	IlluminaHumanMethylation450k		Northcott
9305216163_R05C02	ICGC_MB204	IlluminaHumanMethylation450k	ICGC_MB204	Northcott
9305216163_R06C01	ICGC_MB196	IlluminaHumanMethylation450k		Northcott
9305216163_R06C02	ICGC_MB205	IlluminaHumanMethylation450k	ICGC_MB205	Northcott
9305216168_R01C01	ICGC_MB206	IlluminaHumanMethylation450k	ICGC_MB206	Northcott
9305216199_R01C01	ICGC_MB163	IlluminaHumanMethylation450k	ICGC_MB163	Northcott
9305216199_R01C02	ICGC_MB191	IlluminaHumanMethylation450k		Northcott
9305216199_R02C01	ICGC_MB167	IlluminaHumanMethylation450k	ICGC_MB167	Northcott
9305216199_R04C01	ICGC_MB187	IlluminaHumanMethylation450k	ICGC_MB187	Northcott
9305216199_R04C02	ICGC_MB208	IlluminaHumanMethylation450k	ICGC_MB208	Northcott
9305216199_R05C01	ICGC_MB189	IlluminaHumanMethylation450k	ICGC_MB189	Northcott
9305216199_R06C01	ICGC_MB190	IlluminaHumanMethylation450k	ICGC_MB190	Northcott
9305651037_R02C01	P036_62408_diag	IlluminaHumanMethylation450k		Northcott
9305651041_R02C02	ICGC_MB212	IlluminaHumanMethylation450k		Northcott
9305651054_R01C02	MB213	IlluminaHumanMethylation450k	ICGC_MB213	Northcott
9305651055_R02C02	P036_63316_diag	IlluminaHumanMethylation450k		Northcott
9305651095_R06C01	P036_63384_diag	IlluminaHumanMethylation450k		Northcott
9340996003_R03C02	P036_62486_diag	IlluminaHumanMethylation450k		Northcott
9340996003_R06C02	P036_63630_diag	IlluminaHumanMethylation450k		Northcott
9340996008_R01C01	P036_63632_diag	IlluminaHumanMethylation450k		Northcott
9340996032_R06C02	AK_3064_95	IlluminaHumanMethylation450k		Northcott
9340996035_R01C01	AK_6206_03	IlluminaHumanMethylation450k		Northcott
9340996035_R01C02	AK_1330_99	IlluminaHumanMethylation450k		Northcott
9340996035_R02C01	AK_7637_06	IlluminaHumanMethylation450k		Northcott
9340996035_R02C02	AK_3917_03	IlluminaHumanMethylation450k		Northcott
9340996035_R03C01	AK_2880_05	IlluminaHumanMethylation450k		Northcott
9340996035_R03C02	AK_735_99	IlluminaHumanMethylation450k		Northcott
9340996035_R04C01	AK_4401_09	IlluminaHumanMethylation450k		Northcott
9340996035_R04C02	AK_1345_94	IlluminaHumanMethylation450k		Northcott
9340996035_R05C01	AK_1375_07	IlluminaHumanMethylation450k		Northcott
9340996035_R05C02	AK_4286_07	IlluminaHumanMethylation450k		Northcott
9340996035_R06C01	AK_693_03	IlluminaHumanMethylation450k		Northcott
9340996035_R06C02	AK_3755_05	IlluminaHumanMethylation450k		Northcott
9340996039_R01C01	AK_7645_11	IlluminaHumanMethylation450k		Northcott
9340996039_R01C02	AK_4855_07	IlluminaHumanMethylation450k		Northcott
9340996039_R02C01	AK_4320_08	IlluminaHumanMethylation450k		Northcott
9340996039_R02C02	AK_1838_99	IlluminaHumanMethylation450k		Northcott
9340996039_R03C01	AK_4858_04	IlluminaHumanMethylation450k		Northcott
9340996039_R04C01	AK_786_98	IlluminaHumanMethylation450k		Northcott
9340996039_R04C02	AK_1026_00	IlluminaHumanMethylation450k		Northcott
9340996039_R05C01	AK_2240_93	IlluminaHumanMethylation450k		Northcott
9340996039_R05C02	AK_2557_96	IlluminaHumanMethylation450k		Northcott
9340996039_R06C01	AK_1878_97	IlluminaHumanMethylation450k		Northcott
9340996039_R06C02	AK_7681_06	IlluminaHumanMethylation450k		Northcott
9340996048_R01C01	AK_4978_07	IlluminaHumanMethylation450k		Northcott
9340996048_R01C02	AK_1885_94	IlluminaHumanMethylation450k		Northcott
9340996048_R02C01	AK_865_05	IlluminaHumanMethylation450k		Northcott
9340996048_R03C01	AK_3647_02	IlluminaHumanMethylation450k		Northcott
9340996048_R03C02	AK_4040_05	IlluminaHumanMethylation450k		Northcott
9340996048_R04C01	AK_3567_02	IlluminaHumanMethylation450k		Northcott
9340996048_R04C02	AK_2235_96	IlluminaHumanMethylation450k		Northcott
9340996048_R05C02	AK_1736_02	IlluminaHumanMethylation450k		Northcott
9340996048_R06C01	AK_6940_07	IlluminaHumanMethylation450k		Northcott
9340996058_R01C01	P036_63918_diag	IlluminaHumanMethylation450k		Northcott
9340996058_R05C01	P036_63926_diag	IlluminaHumanMethylation450k		Northcott
9373550131_R06C01	P036_63984_diag	IlluminaHumanMethylation450k		Northcott
9373551108_R01C01	P036_64114_diag	IlluminaHumanMethylation450k		Northcott
9374341006_R02C01	ICGC_MB214	IlluminaHumanMethylation450k	ICGC_MB214	Northcott
9374341006_R02C02	ICGC_MB220	IlluminaHumanMethylation450k		Northcott
9374341006_R03C02	ICGC_MB221	IlluminaHumanMethylation450k		Northcott
9374341006_R04C01	ICGC_MB216	IlluminaHumanMethylation450k	ICGC_MB216	Northcott
9374341006_R05C01	ICGC_MB217	IlluminaHumanMethylation450k	ICGC_MB217	Northcott
9374341006_R05C02	ICGC_MB223	IlluminaHumanMethylation450k		Northcott
9374341006_R06C01	ICGC_MB218	IlluminaHumanMethylation450k		Northcott
9374341006_R06C02	ICGC_MB251	IlluminaHumanMethylation450k		Northcott
9374341116_R01C01	ICGC_MB252	IlluminaHumanMethylation450k	ICGC_MB252	Northcott
9374342010_R03C02	P036_64270_diag	IlluminaHumanMethylation450k		Northcott
9374342010_R05C02	P036_64274_diag	IlluminaHumanMethylation450k		Northcott
9374342010_R06C02	P036_64276_diag	IlluminaHumanMethylation450k		Northcott
9376538153_R03C01	P036_65020_ref	IlluminaHumanMethylation450k		Northcott
9376561062_R02C02	P036_64836_diag	IlluminaHumanMethylation450k		Northcott
9379082092_R05C02	P036_65214_diag	IlluminaHumanMethylation450k		Northcott
9379086088_R01C01	ICGC_MB224	IlluminaHumanMethylation450k	ICGC_MB224	Northcott
9379086088_R01C02	ICGC_MB233	IlluminaHumanMethylation450k	ICGC_MB233	Northcott
9379086088_R02C01	ICGC_MB232	IlluminaHumanMethylation450k	ICGC_MB232	Northcott
9379086088_R02C02	ICGC_MB241	IlluminaHumanMethylation450k	ICGC_MB241	Northcott
9379086088_R03C01	ICGC_MB240	IlluminaHumanMethylation450k	ICGC_MB240	Northcott
9379086088_R03C02	ICGC_MB249	IlluminaHumanMethylation450k	ICGC_MB249	Northcott
9379086088_R04C01	ICGC_MB248	IlluminaHumanMethylation450k	ICGC_MB248	Northcott
9379086088_R05C02	ICGC_MB226	IlluminaHumanMethylation450k	ICGC_MB226	Northcott
9379086088_R06C01	ICGC_MB225	IlluminaHumanMethylation450k	ICGC_MB225	Northcott
9379086088_R06C02	ICGC_MB234	IlluminaHumanMethylation450k	ICGC_MB234	Northcott
9379086089_R01C01	ICGC_MB242	IlluminaHumanMethylation450k	ICGC_MB242	Northcott
9379086089_R02C01	ICGC_MB250	IlluminaHumanMethylation450k	ICGC_MB250	Northcott
9379086089_R03C02	ICGC_MB228	IlluminaHumanMethylation450k	ICGC_MB228	Northcott
9379086089_R04C01	ICGC_MB227	IlluminaHumanMethylation450k	ICGC_MB227	Northcott
9379086089_R04C02	ICGC_MB236	IlluminaHumanMethylation450k	ICGC_MB236	Northcott
9379086089_R05C01	ICGC_MB235	IlluminaHumanMethylation450k	ICGC_MB235	Northcott
9379086089_R05C02	ICGC_MB244	IlluminaHumanMethylation450k	ICGC_MB244	Northcott
9379086089_R06C01	ICGC_MB243	IlluminaHumanMethylation450k	ICGC_MB243	Northcott
9379086095_R02C01	ICGC_MB229	IlluminaHumanMethylation450k	ICGC_MB229	Northcott
9379086095_R02C02	ICGC_MB246	IlluminaHumanMethylation450k	ICGC_MB246	Northcott
9379086095_R03C01	ICGC_MB237	IlluminaHumanMethylation450k	ICGC_MB237	Northcott
9379086095_R04C02	ICGC_MB239	IlluminaHumanMethylation450k	ICGC_MB239	Northcott
9379086095_R05C02	ICGC_MB247	IlluminaHumanMethylation450k	ICGC_MB247	Northcott
9379086095_R06C01	ICGC_MB230	IlluminaHumanMethylation450k	ICGC_MB230	Northcott
9379086117_R05C01	Med_2112FH_primary	IlluminaHumanMethylation450k		Northcott
9379086119_R01C01	HD_00B	IlluminaHumanMethylation450k		Northcott
9379086119_R01C02	HT029_PRIM	IlluminaHumanMethylation450k		Northcott
9379086119_R03C01	ICGC_MB150	IlluminaHumanMethylation450k	ICGC_MB149	Northcott
9379086119_R06C01	HT028_PRIM	IlluminaHumanMethylation450k		Northcott
9406921070_R01C02	P036_64906_diag	IlluminaHumanMethylation450k		Northcott
9406922108_R03C02	CEF_0033	IlluminaHumanMethylation450k		Northcott
9406922108_R04C02	CEF_0034	IlluminaHumanMethylation450k		Northcott
9406922108_R05C02	CEF_0035	IlluminaHumanMethylation450k		Northcott
9406922108_R06C02	CEF_0036	IlluminaHumanMethylation450k		Northcott
9406922161_R04C02	CEF_0037	IlluminaHumanMethylation450k		Northcott
9407201025_R01C02	CEF_0201	IlluminaHumanMethylation450k		Northcott
9407201025_R02C02	CEF_0204	IlluminaHumanMethylation450k		Northcott
9407201025_R03C01	CEF_0042	IlluminaHumanMethylation450k		Northcott
9407201025_R03C02	CEF_0207	IlluminaHumanMethylation450k		Northcott
9407201025_R04C01	CEF_0045	IlluminaHumanMethylation450k		Northcott
9407201025_R04C02	CEF_0208	IlluminaHumanMethylation450k		Northcott
9407201025_R05C01	CEF_0197	IlluminaHumanMethylation450k		Northcott
9407201025_R05C02	CEF_0209	IlluminaHumanMethylation450k		Northcott
9407201025_R06C01	CEF_0198	IlluminaHumanMethylation450k		Northcott
9407201026_R01C01	CEF_0211	IlluminaHumanMethylation450k		Northcott
9407201026_R01C02	CEF_0219	IlluminaHumanMethylation450k		Northcott
9407201026_R02C01	CEF_0213	IlluminaHumanMethylation450k		Northcott
9407201026_R02C02	CEF_0220	IlluminaHumanMethylation450k		Northcott
9407201026_R03C01	CEF_0214	IlluminaHumanMethylation450k		Northcott
9407201026_R04C01	CEF_0215	IlluminaHumanMethylation450k		Northcott
9407201026_R05C01	CEF_0216	IlluminaHumanMethylation450k		Northcott
9407201026_R06C01	CEF_0218	IlluminaHumanMethylation450k		Northcott
9407201029_R06C02	P036_65722_diag	IlluminaHumanMethylation450k		Northcott
9407201030_R03C01	P036_65728_diag	IlluminaHumanMethylation450k		Northcott
9407201030_R04C01	P036_65730_diag	IlluminaHumanMethylation450k		Northcott
9422493151_R01C02	P036_65846_diag	IlluminaHumanMethylation450k		Northcott
9422493151_R03C02	P036_65850_diag	IlluminaHumanMethylation450k		Northcott
9422493151_R06C01	P036_65844_diag	IlluminaHumanMethylation450k		Northcott
9444374135_R04C01	AK_7319_07	IlluminaHumanMethylation450k		Northcott
9444374135_R04C02	AK_65362	IlluminaHumanMethylation450k		Northcott
9444374135_R05C01	AK_746_94	IlluminaHumanMethylation450k		Northcott
9444374135_R05C02	AK_65358	IlluminaHumanMethylation450k		Northcott
9444374135_R06C01	AK_65328	IlluminaHumanMethylation450k		Northcott
9444374135_R06C02	AK_65356	IlluminaHumanMethylation450k		Northcott
9444374146_R01C01	AK_65354	IlluminaHumanMethylation450k		Northcott
9444374146_R02C01	AK_65352	IlluminaHumanMethylation450k		Northcott
9444374146_R02C02	AK_65380	IlluminaHumanMethylation450k		Northcott
9444374146_R03C02	AK_65378	IlluminaHumanMethylation450k		Northcott
9444374146_R04C01	AK_65348	IlluminaHumanMethylation450k		Northcott
9444374146_R04C02	AK_65376	IlluminaHumanMethylation450k		Northcott
9444374146_R05C02	AK_65374	IlluminaHumanMethylation450k		Northcott
9444374146_R06C01	AK_65344	IlluminaHumanMethylation450k		Northcott
9444374146_R06C02	AK_65372	IlluminaHumanMethylation450k		Northcott
9444374147_R01C01	AK_65370	IlluminaHumanMethylation450k		Northcott
9444374147_R01C02	AK_65398	IlluminaHumanMethylation450k		Northcott
9444374147_R02C01	AK_65368	IlluminaHumanMethylation450k		Northcott
9444374147_R04C01	AK_65364	IlluminaHumanMethylation450k		Northcott
9444374147_R05C01	AK_65360	IlluminaHumanMethylation450k		Northcott
9444374147_R05C02	AK_65390	IlluminaHumanMethylation450k		Northcott
9444374147_R06C02	AK_65388	IlluminaHumanMethylation450k		Northcott
9444374157_R01C02	AK_65408	IlluminaHumanMethylation450k		Northcott
9444374157_R02C01	AK_65382	IlluminaHumanMethylation450k		Northcott
9444374157_R02C02	AK_65406	IlluminaHumanMethylation450k		Northcott
9444374157_R03C01	AK_65416	IlluminaHumanMethylation450k		Northcott
9444374157_R03C02	AK_65404	IlluminaHumanMethylation450k		Northcott
9444374157_R05C02	AK_65418	IlluminaHumanMethylation450k		Northcott
9444374157_R06C01	AK_65410	IlluminaHumanMethylation450k		Northcott
9444374158_R01C01	AK_65422	IlluminaHumanMethylation450k		Northcott
9444374158_R01C02	AK_65434	IlluminaHumanMethylation450k		Northcott
9444374158_R03C01	AK_65426	IlluminaHumanMethylation450k		Northcott
9444374158_R04C01	AK_65428	IlluminaHumanMethylation450k		Northcott
9444374158_R04C02	AK_65440	IlluminaHumanMethylation450k		Northcott
9444374158_R05C01	AK_65430	IlluminaHumanMethylation450k		Northcott
9444374158_R06C01	AK_65432	IlluminaHumanMethylation450k		Northcott
9444374166_R01C01	Med49	IlluminaHumanMethylation450k		Northcott
9444374166_R02C01	Med58	IlluminaHumanMethylation450k		Northcott
9444374166_R03C01	Med66	IlluminaHumanMethylation450k		Northcott
9444374166_R04C02	Med61	IlluminaHumanMethylation450k		Northcott
9444374166_R05C01	Med59	IlluminaHumanMethylation450k		Northcott
9444374166_R05C02	Med69	IlluminaHumanMethylation450k		Northcott
9444374166_R06C01	Med52	IlluminaHumanMethylation450k		Northcott
9444374166_R06C02	Med54	IlluminaHumanMethylation450k		Northcott
9444374168_R01C02	Med64	IlluminaHumanMethylation450k		Northcott
9444374168_R03C01	Med55	IlluminaHumanMethylation450k		Northcott
9444374168_R03C02	Med57	IlluminaHumanMethylation450k		Northcott
9444374168_R04C01	Med63	IlluminaHumanMethylation450k		Northcott
9444374168_R05C01	A336	IlluminaHumanMethylation450k		Northcott
9444374168_R06C01	Med56	IlluminaHumanMethylation450k		Northcott
9444375019_R03C02	AK_65336	IlluminaHumanMethylation450k		Northcott
9444375019_R04C02	AK_65334	IlluminaHumanMethylation450k		Northcott
9444375019_R05C02	AK_65332	IlluminaHumanMethylation450k		Northcott
9444375114_R04C02	P036_66650_diag	IlluminaHumanMethylation450k		Northcott
9444375150_R01C01	P036_66656_diag	IlluminaHumanMethylation450k		Northcott
9444375150_R02C01	P036_66658_diag	IlluminaHumanMethylation450k		Northcott
9444375150_R03C01	P036_66660_diag	IlluminaHumanMethylation450k		Northcott
9444375150_R04C01	P036_66662_diag	IlluminaHumanMethylation450k		Northcott
9444375150_R05C02	CAM_1173_MB	IlluminaHumanMethylation450k		Northcott
9444375150_R06C02	CAM_1183_MB	IlluminaHumanMethylation450k		Northcott
9513149158_R01C01	K02079	IlluminaHumanMethylation450k		Northcott
9513149158_R06C01	P090201	IlluminaHumanMethylation450k		Northcott
9513149159_R01C01	H9408195	IlluminaHumanMethylation450k		Northcott
9513149159_R02C01	T925627	IlluminaHumanMethylation450k		Northcott
9513149159_R03C02	M946017	IlluminaHumanMethylation450k		Northcott
9513149159_R05C02	S881101	IlluminaHumanMethylation450k		Northcott
9533774018_R01C02	P036_68928_diag	IlluminaHumanMethylation450k		Northcott
9533774047_R04C02	S000123	IlluminaHumanMethylation450k		Northcott
9533774057_R04C01	B051129	IlluminaHumanMethylation450k		Northcott
9533774057_R06C01	B060502	IlluminaHumanMethylation450k		Northcott
9534104046_R04C02	ICGC_MB256	IlluminaHumanMethylation450k	ICGC_MB256	Northcott
9553932002_R01C01	AK_2573_08	IlluminaHumanMethylation450k		Northcott
9553932002_R02C01	AK_1_bystrow	IlluminaHumanMethylation450k		Northcott
9553932002_R04C01	MD_120	IlluminaHumanMethylation450k		Northcott
9553932002_R05C01	AK_2652_12	IlluminaHumanMethylation450k		Northcott
9553932002_R06C01	AK_6847_08	IlluminaHumanMethylation450k		Northcott
9553932029_R01C01	AK_1112_99	IlluminaHumanMethylation450k		Northcott
9553932030_R03C02	P036_66942_diag	IlluminaHumanMethylation450k		Northcott
9553932054_R02C02	P036_67014_diag	IlluminaHumanMethylation450k		Northcott
9553932054_R05C01	P036_67006_diag	IlluminaHumanMethylation450k		Northcott
9610361001_R01C01	Med65	IlluminaHumanMethylation450k		Northcott
9610361022_R01C01	AK_263_06	IlluminaHumanMethylation450k		Northcott
9610361022_R02C02	MD_87	IlluminaHumanMethylation450k		Northcott
9610361022_R03C02	MD_155	IlluminaHumanMethylation450k		Northcott
9610361022_R04C02	AK_4999_08	IlluminaHumanMethylation450k		Northcott
9610361022_R05C01	AK_1796_94	IlluminaHumanMethylation450k		Northcott
9610361022_R05C02	AK_3962_00	IlluminaHumanMethylation450k		Northcott
9610361022_R06C02	AK_4981_10	IlluminaHumanMethylation450k		Northcott
9610361023_R02C01	MD_30	IlluminaHumanMethylation450k		Northcott
9610361023_R02C02	MD_37	IlluminaHumanMethylation450k		Northcott
9610361023_R03C01	MD_90	IlluminaHumanMethylation450k		Northcott
9610361023_R03C02	MD_91	IlluminaHumanMethylation450k		Northcott
9610361023_R04C01	MD_173	IlluminaHumanMethylation450k		Northcott
9610361023_R05C01	AK_6331_08	IlluminaHumanMethylation450k		Northcott
9610361023_R05C02	AK_3394_02	IlluminaHumanMethylation450k		Northcott
9610361023_R06C01	AK_3605_99	IlluminaHumanMethylation450k		Northcott
9610361029_R03C01	MD_53	IlluminaHumanMethylation450k		Northcott
9610361029_R04C01	MD_92	IlluminaHumanMethylation450k		Northcott
9610361029_R05C02	MD_115	IlluminaHumanMethylation450k		Northcott
9610361029_R06C01	AK_3390_00	IlluminaHumanMethylation450k		Northcott
9610361029_R06C02	AK_4480_08	IlluminaHumanMethylation450k		Northcott
9721366150_R04C01	P036_68418_diag	IlluminaHumanMethylation450k		Northcott
9741779008_R01C02	SJPNET_G01	IlluminaHumanMethylation450k		Northcott
9741779008_R03C01	SJPNET_C01	IlluminaHumanMethylation450k		Northcott
9741779008_R03C02	SJMB039	IlluminaHumanMethylation450k	SJMB039	Northcott
9741779008_R05C02	SJPNET_C02	IlluminaHumanMethylation450k		Northcott
9741779008_R06C01	SJPNET_F01	IlluminaHumanMethylation450k		Northcott
9741779008_R06C02	SJMB03-UPN16376719	IlluminaHumanMethylation450k		Northcott
9741779009_R02C01	SJPNET_F02	IlluminaHumanMethylation450k		Northcott
9741779009_R03C02	SJPNET_E03	IlluminaHumanMethylation450k		Northcott
9741779009_R04C01	SJMB030	IlluminaHumanMethylation450k	SJMB030	Northcott
9741779009_R04C02	SJMB035	IlluminaHumanMethylation450k	SJMB035	Northcott
9741779009_R06C01	SJPNET_B03	IlluminaHumanMethylation450k		Northcott
9741779009_R06C02	SJMB024	IlluminaHumanMethylation450k	SJMB024	Northcott
9741950024_R06C01	SJPNET_018	IlluminaHumanMethylation450k		Northcott
9741950056_R05C01	SJPNET_065	IlluminaHumanMethylation450k		Northcott
9741950086_R01C01	SJPNET_085	IlluminaHumanMethylation450k		Northcott
9741950098_R01C01	SJPNET_A04	IlluminaHumanMethylation450k		Northcott
9741950098_R02C01	SJPNET_B04	IlluminaHumanMethylation450k		Northcott
9741950098_R02C02	SJMB012	IlluminaHumanMethylation450k	SJMB012	Northcott
9741950098_R04C01	SJPNET_D04	IlluminaHumanMethylation450k		Northcott
9741950098_R05C01	SJMB041	IlluminaHumanMethylation450k	SJMB041	Northcott
9741950098_R05C02	SJPNET_C05	IlluminaHumanMethylation450k		Northcott
9741950098_R06C01	SJMB033	IlluminaHumanMethylation450k	SJMB033	Northcott
9741950098_R06C02	SJMB03-UPN15031153	IlluminaHumanMethylation450k		Northcott
9741950103_R01C01	SJMB008	IlluminaHumanMethylation450k	SJMB008	Northcott
9741950103_R01C02	SJMB011	IlluminaHumanMethylation450k	SJMB011	Northcott
9741950103_R02C02	SJMB03-UPN13295361	IlluminaHumanMethylation450k		Northcott
9741950103_R03C02	SJPNET_E06	IlluminaHumanMethylation450k		Northcott
9741950103_R04C02	SJMB006	IlluminaHumanMethylation450k	SJMB006	Northcott
9741950103_R05C01	SJPNET_A06	IlluminaHumanMethylation450k		Northcott
9741950103_R05C02	SJMB028	IlluminaHumanMethylation450k	SJMB028	Northcott
9741950103_R06C02	SJMB03-UPN9104439	IlluminaHumanMethylation450k		Northcott
9741950104_R02C01	SJMB040	IlluminaHumanMethylation450k	SJMB040	Northcott
9741950104_R03C01	SJPNET_C07	IlluminaHumanMethylation450k		Northcott
9741950104_R03C02	SJPNET_A08	IlluminaHumanMethylation450k		Northcott
9741950104_R04C01	SJMB003	IlluminaHumanMethylation450k	SJMB003	Northcott
9741950104_R04C02	SJMB037	IlluminaHumanMethylation450k	SJMB037	Northcott
9741950104_R05C02	SJPNET_C08	IlluminaHumanMethylation450k		Northcott
9741950104_R06C01	SJMB010	IlluminaHumanMethylation450k	SJMB010	Northcott
9741950104_R06C02	SJPNET_D08	IlluminaHumanMethylation450k		Northcott
9741950136_R01C01	SJMB03-UPN14232199	IlluminaHumanMethylation450k		Northcott
9741950136_R02C01	SJPNET_F08	IlluminaHumanMethylation450k		Northcott
9741950136_R03C01	SJPNET_G08	IlluminaHumanMethylation450k		Northcott
9741950136_R04C01	SJMB031	IlluminaHumanMethylation450k	SJMB031	Northcott
9741950136_R04C02	SJPNET_F09	IlluminaHumanMethylation450k		Northcott
9741950136_R05C01	SJPNET_A09	IlluminaHumanMethylation450k		Northcott
9741950136_R05C02	SJMB03-UPN7646240	IlluminaHumanMethylation450k		Northcott
9741950136_R06C02	SJMB036	IlluminaHumanMethylation450k	SJMB036	Northcott
9741950152_R01C02	ICGC_MB262	IlluminaHumanMethylation450k	ICGC_MB262	Northcott
9741950152_R02C02	ICGC_MB263	IlluminaHumanMethylation450k		Northcott
9741950152_R03C02	ICGC_MB264	IlluminaHumanMethylation450k	ICGC_MB264	Northcott
9741950152_R04C02	ICGC_MB265	IlluminaHumanMethylation450k	ICGC_MB265	Northcott
9741950152_R05C01	ICGC_MB260	IlluminaHumanMethylation450k	ICGC_MB260	Northcott
9741950152_R05C02	ICGC_MB266	IlluminaHumanMethylation450k	ICGC_MB266	Northcott
9741950152_R06C01	ICGC_MB261	IlluminaHumanMethylation450k	ICGC_MB261	Northcott
9741950152_R06C02	ICGC_MB268	IlluminaHumanMethylation450k	ICGC_MB268	Northcott
9741950157_R02C02	SJPNET_H10	IlluminaHumanMethylation450k		Northcott
9741950157_R03C01	SJPNET_C10	IlluminaHumanMethylation450k		Northcott
9741950157_R04C01	SJPNET_D10	IlluminaHumanMethylation450k		Northcott
9741950157_R04C02	SJPNET_B11	IlluminaHumanMethylation450k		Northcott
9741950157_R05C01	SJMB027	IlluminaHumanMethylation450k	SJMB027	Northcott
9741950157_R05C02	SJMB03-UPN10669654	IlluminaHumanMethylation450k		Northcott
9741950172_R02C01	SJMB001	IlluminaHumanMethylation450k	SJMB001	Northcott
9741950172_R02C02	SJMB032	IlluminaHumanMethylation450k	SJMB032	Northcott
9741950172_R03C01	SJMB004	IlluminaHumanMethylation450k	SJMB004	Northcott
9741950172_R04C01	SJPNET_H11	IlluminaHumanMethylation450k		Northcott
9741950172_R04C02	SJMB038	IlluminaHumanMethylation450k	SJMB038	Northcott
9741950172_R05C01	SJPNET_A12	IlluminaHumanMethylation450k		Northcott
9741950172_R05C02	SJMB017	IlluminaHumanMethylation450k	SJMB017	Northcott
9741950172_R06C01	SJPNET_B12	IlluminaHumanMethylation450k		Northcott
9761749012_R01C01	ICGC_MB269	IlluminaHumanMethylation450k	ICGC_MB269	Northcott
9761749012_R01C02	ICGC_MB276	IlluminaHumanMethylation450k	ICGC_MB276	Northcott
9761749012_R02C01	ICGC_MB270	IlluminaHumanMethylation450k	ICGC_MB270	Northcott
9761749012_R02C02	ICGC_MB277	IlluminaHumanMethylation450k	ICGC_MB277	Northcott
9761749012_R03C01	ICGC_MB271	IlluminaHumanMethylation450k	ICGC_MB271	Northcott
9761749012_R03C02	ICGC_MB278	IlluminaHumanMethylation450k	ICGC_MB278	Northcott
9761749012_R04C01	ICGC_MB272	IlluminaHumanMethylation450k	ICGC_MB272	Northcott
9761749012_R04C02	ICGC_MB279	IlluminaHumanMethylation450k	ICGC_MB279	Northcott
9761749012_R05C01	ICGC_MB274	IlluminaHumanMethylation450k	ICGC_MB274	Northcott
9761749012_R05C02	ICGC_MB280	IlluminaHumanMethylation450k	ICGC_MB280	Northcott
9761749012_R06C01	ICGC_MB275	IlluminaHumanMethylation450k	ICGC_MB275	Northcott
9761749012_R06C02	ICGC_MB281	IlluminaHumanMethylation450k	ICGC_MB281	Northcott
9761749088_R01C01	ICGC_MB282	IlluminaHumanMethylation450k	ICGC_MB282	Northcott
9761749088_R01C02	ICGC_MB288	IlluminaHumanMethylation450k	ICGC_MB288	Northcott
9761749088_R02C02	ICGC_MB289	IlluminaHumanMethylation450k	ICGC_MB289	Northcott
9761749088_R03C01	ICGC_MB284	IlluminaHumanMethylation450k	ICGC_MB284	Northcott
9761749088_R04C01	ICGC_MB285	IlluminaHumanMethylation450k	ICGC_MB285	Northcott
9761749088_R05C01	ICGC_MB286	IlluminaHumanMethylation450k	ICGC_MB286	Northcott
9761749088_R06C01	ICGC_MB287	IlluminaHumanMethylation450k	ICGC_MB287	Northcott
9829119124_R01C02	P036_68616_ref	IlluminaHumanMethylation450k		Northcott
9829119124_R02C02	P036_68618_ref	IlluminaHumanMethylation450k		Northcott
9829119229_R01C01	97V478	IlluminaHumanMethylation450k		Northcott
9829119229_R01C02	E909V87	IlluminaHumanMethylation450k		Northcott
9829119229_R02C01	E465V90	IlluminaHumanMethylation450k		Northcott
9829119229_R02C02	E399V88	IlluminaHumanMethylation450k		Northcott
9829119229_R03C01	00V170	IlluminaHumanMethylation450k		Northcott
9829119229_R03C02	E744V88	IlluminaHumanMethylation450k		Northcott
9829119229_R04C02	E866V88	IlluminaHumanMethylation450k		Northcott
9829119229_R05C01	E43V02	IlluminaHumanMethylation450k		Northcott
9829119229_R05C02	980V93	IlluminaHumanMethylation450k		Northcott
9829119229_R06C01	E393V04	IlluminaHumanMethylation450k		Northcott
9829119229_R06C02	95V659	IlluminaHumanMethylation450k		Northcott
9829119256_R02C01	A945810	IlluminaHumanMethylation450k		Northcott
9829119256_R02C02	S931019	IlluminaHumanMethylation450k		Northcott
9829119256_R04C01	B941012	IlluminaHumanMethylation450k		Northcott
9829119256_R04C02	C965609	IlluminaHumanMethylation450k		Northcott
9855358027_R05C01	P036_71314_diag	IlluminaHumanMethylation450k		Northcott
9855358035_R05C02	ICGC_MB308	IlluminaHumanMethylation450k		Northcott
9855358048_R01C02	MBRep_T69	IlluminaHumanMethylation450k		Northcott
9855358048_R02C02	MBRep_T71	IlluminaHumanMethylation450k	MBRep_T71	Northcott
9855358048_R03C02	MBRep_T70	IlluminaHumanMethylation450k	MBRep_T70	Northcott
9855358048_R04C01	ICGC_MB12	IlluminaHumanMethylation450k	ICGC_MB12	Northcott
9855358048_R04C02	ICGC_MB152	IlluminaHumanMethylation450k	ICGC_MB152	Northcott
9855358048_R05C01	ICGC_MB143	IlluminaHumanMethylation450k	ICGC_MB143	Northcott
9855358048_R05C02	ICGC_MB153	IlluminaHumanMethylation450k	ICGC_MB153	Northcott
9855358048_R06C01	MBRep_T67	IlluminaHumanMethylation450k	MBRep_T67	Northcott
9855358048_R06C02	ICGC_MB154	IlluminaHumanMethylation450k	ICGC_MB154	Northcott
9855358053_R01C01	MBRep_T79	IlluminaHumanMethylation450k	MBRep_T79	Northcott
9855358053_R01C02	MB_Exm250	IlluminaHumanMethylation450k	MB_Exm250	Northcott
9855358053_R02C01	ICGC_MB612	IlluminaHumanMethylation450k	ICGC_MB612	Northcott
9855358053_R02C02	MB_Exm516	IlluminaHumanMethylation450k	MB_Exm516	Northcott
9855358053_R03C02	MB_Exm528	IlluminaHumanMethylation450k	MB_Exm528	Northcott
9855358053_R04C02	MB_Exm557	IlluminaHumanMethylation450k		Northcott
9855358053_R05C01	MB_Exm17	IlluminaHumanMethylation450k	MB_Exm17	Northcott
9855358053_R05C02	MB_Exm599	IlluminaHumanMethylation450k	MB_Exm599	Northcott
9855358053_R06C01	MB_Exm23	IlluminaHumanMethylation450k	MB_Exm23	Northcott
9855358053_R06C02	MB_Exm667	IlluminaHumanMethylation450k		Northcott
9855358058_R06C01	P036_71416_diag	IlluminaHumanMethylation450k		Northcott
9855358058_R06C02	MB_Exm879	IlluminaHumanMethylation450k	MB_Exm879	Northcott
9855358064_R01C01	MB_Exm999	IlluminaHumanMethylation450k		Northcott
9855358064_R01C02	MBRep_T41	IlluminaHumanMethylation450k	MBRep_T41	Northcott
9855358064_R02C01	MB_Exm1001	IlluminaHumanMethylation450k	MB_Exm1001	Northcott
9855358064_R03C01	MB_Exm1017	IlluminaHumanMethylation450k	MB_Exm1017	Northcott
9855358064_R03C02	ICGC_MB158	IlluminaHumanMethylation450k		Northcott
9855358064_R04C01	MBRep_T27	IlluminaHumanMethylation450k	MBRep_T27	Northcott
9855358064_R05C01	MBRep_T36	IlluminaHumanMethylation450k	MBRep_T36	Northcott
9855358064_R06C01	MBRep_T40	IlluminaHumanMethylation450k	MBRep_T40	Northcott
9878820079_R03C01	MBRep_T72	IlluminaHumanMethylation450k	MBRep_T72	Northcott
9878820079_R04C01	MB_4M26	IlluminaHumanMethylation450k		Northcott
9878820127_R02C01	P036_71800_diag	IlluminaHumanMethylation450k		Northcott
9933569047_R01C01	SJMB03-UPN9647692	IlluminaHumanMethylation450k		Northcott
9933569047_R01C02	SJMB03-UPN3984	IlluminaHumanMethylation450k		Northcott
9933569047_R03C01	SJMB03-UPN9734624	IlluminaHumanMethylation450k		Northcott
9933569047_R03C02	SJMB03-UPN9968740	IlluminaHumanMethylation450k		Northcott
9933569047_R04C01	SJMB03-UPN9747454	IlluminaHumanMethylation450k		Northcott
9933569047_R04C02	SJMB03-UPN9969170	IlluminaHumanMethylation450k		Northcott
9933569047_R05C01	SJMB03-UPN9785787	IlluminaHumanMethylation450k		Northcott
9933569047_R05C02	SJMB03-UPN9969612	IlluminaHumanMethylation450k		Northcott
9933569047_R06C01	SJMB03-UPN9782877	IlluminaHumanMethylation450k		Northcott
9933569047_R06C02	SJMB03-UPN9997618	IlluminaHumanMethylation450k		Northcott
9934625027_R01C02	SJMB03-UPN2466265	IlluminaHumanMethylation450k		Northcott
9934625027_R02C02	SJMB03-UPN2692582	IlluminaHumanMethylation450k		Northcott
9934625027_R03C02	SJMB03-UPN2756681	IlluminaHumanMethylation450k		Northcott
9934625027_R04C01	SJMB014	IlluminaHumanMethylation450k	SJMB014	Northcott
9934625027_R04C02	SJMB03-UPN16261138	IlluminaHumanMethylation450k		Northcott
9934625027_R05C01	SJMB03-UPN2379445	IlluminaHumanMethylation450k		Northcott
9934625027_R05C02	SJMB03-UPN3081306	IlluminaHumanMethylation450k		Northcott
9934625027_R06C01	SJMB03-UPN2379468	IlluminaHumanMethylation450k		Northcott
9934625027_R06C02	SJMB03-UPN3102091	IlluminaHumanMethylation450k		Northcott
9934625040_R01C01	SJMB03-UPN3119926	IlluminaHumanMethylation450k		Northcott
9934625040_R01C02	SJMB03-UPN3581291	IlluminaHumanMethylation450k		Northcott
9934625040_R02C01	SJMB03-UPN3133716	IlluminaHumanMethylation450k		Northcott
9934625040_R02C02	SJMB009	IlluminaHumanMethylation450k	SJMB009	Northcott
9934625040_R03C01	SJMB03-UPN3143431	IlluminaHumanMethylation450k		Northcott
9934625040_R03C02	SJMB03-UPN3700646	IlluminaHumanMethylation450k		Northcott
9934625040_R04C01	SJMB03-UPN3282828	IlluminaHumanMethylation450k		Northcott
9934625040_R04C02	SJMB002	IlluminaHumanMethylation450k	SJMB002	Northcott
9934625040_R05C01	SJMB03-UPN3384559	IlluminaHumanMethylation450k		Northcott
9934625040_R05C02	SJMB03-UPN3789917	IlluminaHumanMethylation450k		Northcott
9934625040_R06C01	SJMB03-UPN3439986	IlluminaHumanMethylation450k		Northcott
9934625040_R06C02	SJMB03-UPN3792774	IlluminaHumanMethylation450k		Northcott
9934625061_R01C01	SJMB03-UPN3794195	IlluminaHumanMethylation450k		Northcott
9934625061_R01C02	SJMB03-UPN4454765	IlluminaHumanMethylation450k		Northcott
9934625061_R02C01	SJMB03-UPN3894887	IlluminaHumanMethylation450k		Northcott
9934625061_R02C02	SJMB03-UPN4811018	IlluminaHumanMethylation450k		Northcott
9934625061_R03C01	SJMB03-UPN4041921	IlluminaHumanMethylation450k		Northcott
9934625061_R03C02	SJMB03-UPN4818024	IlluminaHumanMethylation450k		Northcott
9934625061_R04C01	SJMB03-UPN4244328	IlluminaHumanMethylation450k		Northcott
9934625061_R04C02	SJMB03-UPN4818074	IlluminaHumanMethylation450k		Northcott
9934625061_R05C01	SJMB03-UPN4292527	IlluminaHumanMethylation450k		Northcott
9934625061_R05C02	SJMB03-UPN4902055	IlluminaHumanMethylation450k		Northcott
9934625061_R06C01	SJMB03-UPN4333871	IlluminaHumanMethylation450k		Northcott
9934625061_R06C02	SJMB029	IlluminaHumanMethylation450k	SJMB029	Northcott
9934625063_R01C01	SJMB03-UPN4960887	IlluminaHumanMethylation450k		Northcott
9934625063_R01C02	SJMB026	IlluminaHumanMethylation450k	SJMB026	Northcott
9934625063_R02C01	SJMB03-UPN4975906	IlluminaHumanMethylation450k		Northcott
9934625063_R02C02	SJMB03-UPN5804204	IlluminaHumanMethylation450k		Northcott
9934625063_R03C01	SJMB03-UPN4989327	IlluminaHumanMethylation450k		Northcott
9934625063_R04C01	SJMB03-UPN5165636	IlluminaHumanMethylation450k		Northcott
9934625063_R04C02	SJMB03-UPN5845696	IlluminaHumanMethylation450k		Northcott
9934625063_R05C01	SJMB03-UPN5475793	IlluminaHumanMethylation450k		Northcott
9934625063_R06C01	SJMB03-UPN5475802	IlluminaHumanMethylation450k		Northcott
9934625076_R01C01	SJMB03-UPN5999535	IlluminaHumanMethylation450k		Northcott
9934625076_R01C02	SJMB03-UPN6288375	IlluminaHumanMethylation450k		Northcott
9934625076_R02C01	SJMB03-UPN6028306	IlluminaHumanMethylation450k		Northcott
9934625076_R03C01	SJMB03-UPN6057794	IlluminaHumanMethylation450k		Northcott
9934625076_R03C02	SJMB03-UPN7288368	IlluminaHumanMethylation450k		Northcott
9934625076_R04C02	SJMB03-UPN7388106	IlluminaHumanMethylation450k		Northcott
9934625076_R06C01	SJMB03-UPN6149569	IlluminaHumanMethylation450k		Northcott
9934625076_R06C02	SJMB03-UPN7565056	IlluminaHumanMethylation450k		Northcott
9934625084_R01C01	SJMB03-UPN7799563	IlluminaHumanMethylation450k		Northcott
9934625084_R02C01	SJMB03-UPN7868481	IlluminaHumanMethylation450k		Northcott
9934625084_R02C02	SJMB03-UPN8130683	IlluminaHumanMethylation450k		Northcott
9934625084_R03C01	SJMB03-UPN7931967	IlluminaHumanMethylation450k		Northcott
9934625084_R03C02	SJMB03-UPN8335674	IlluminaHumanMethylation450k		Northcott
9934625084_R04C01	SJMB03-UPN7934575	IlluminaHumanMethylation450k		Northcott
9934625084_R04C02	SJMB03-UPN8464310	IlluminaHumanMethylation450k		Northcott
9934625084_R05C01	SJMB03-UPN8005440	IlluminaHumanMethylation450k		Northcott
9934625084_R05C02	SJMB03-UPN8612350	IlluminaHumanMethylation450k		Northcott
9934625084_R06C01	SJMB03-UPN8011654	IlluminaHumanMethylation450k		Northcott
9934625084_R06C02	SJMB03-UPN8703775	IlluminaHumanMethylation450k		Northcott
9934625088_R01C01	SJMB03-UPN8786035	IlluminaHumanMethylation450k		Northcott
9934625088_R01C02	SJMB03-UPN8953742	IlluminaHumanMethylation450k		Northcott
9934625088_R02C01	SJMB03-UPN8820400	IlluminaHumanMethylation450k		Northcott
9934625088_R02C02	SJMB013	IlluminaHumanMethylation450k	SJMB013	Northcott
9934625088_R03C01	SJMB03-UPN8822971	IlluminaHumanMethylation450k		Northcott
9934625088_R03C02	SJMB03-UPN9005226	IlluminaHumanMethylation450k		Northcott
9934625088_R04C02	SJMB03-UPN9036423	IlluminaHumanMethylation450k		Northcott
9934625088_R05C01	SJMB03-UPN8913696	IlluminaHumanMethylation450k		Northcott
9934625088_R06C01	SJMB03-UPN8953735	IlluminaHumanMethylation450k		Northcott
9934625088_R06C02	SJMB03-UPN9157698	IlluminaHumanMethylation450k		Northcott
9934625095_R01C01	SJMB03-UPN9164148	IlluminaHumanMethylation450k		Northcott
9934625095_R01C02	SJMB03-UPN9366306	IlluminaHumanMethylation450k		Northcott
9934625095_R02C01	SJMB03-UPN9203365	IlluminaHumanMethylation450k		Northcott
9934625095_R03C01	SJMB03-UPN9217412	IlluminaHumanMethylation450k		Northcott
9934625095_R03C02	SJMB03-UPN9446788	IlluminaHumanMethylation450k		Northcott
9934625095_R04C02	SJMB03-UPN9454649	IlluminaHumanMethylation450k		Northcott
9934625095_R05C01	SJMB03-UPN9238271	IlluminaHumanMethylation450k		Northcott
9934625095_R05C02	SJMB03-UPN9612684	IlluminaHumanMethylation450k		Northcott
9934625095_R06C01	SJMB03-UPN9242860	IlluminaHumanMethylation450k		Northcott
9934987047_R02C01	SJMB03-UPN10266746	IlluminaHumanMethylation450k		Northcott
9934987047_R02C02	SJMB03-UPN10423235	IlluminaHumanMethylation450k		Northcott
9934987047_R03C01	SJMB03-UPN10269405	IlluminaHumanMethylation450k		Northcott
9934987047_R04C02	SJMB03-UPN10517451	IlluminaHumanMethylation450k		Northcott
9934987047_R05C01	SJMB03-UPN10340069	IlluminaHumanMethylation450k		Northcott
9934987047_R06C01	SJMB03-UPN10379056	IlluminaHumanMethylation450k		Northcott
9934987047_R06C02	SJMB03-UPN10542018	IlluminaHumanMethylation450k		Northcott
9934987058_R01C01	SJMB03-UPN10722101	IlluminaHumanMethylation450k		Northcott
9934987058_R01C02	SJMB03-UPN11267740	IlluminaHumanMethylation450k		Northcott
9934987058_R02C01	SJMB03-UPN10764742	IlluminaHumanMethylation450k		Northcott
9934987058_R02C02	SJMB03-UPN11272913	IlluminaHumanMethylation450k		Northcott
9934987058_R03C01	SJMB03-UPN16262322	IlluminaHumanMethylation450k		Northcott
9934987058_R03C02	SJMB03-UPN11285874	IlluminaHumanMethylation450k		Northcott
9934987058_R04C02	SJMB03-UPN11501005	IlluminaHumanMethylation450k		Northcott
9934987058_R05C02	SJMB03-UPN12077324	IlluminaHumanMethylation450k		Northcott
9934987058_R06C01	SJMB03-UPN11020253	IlluminaHumanMethylation450k		Northcott
9934987058_R06C02	SJMB03-UPN12094155	IlluminaHumanMethylation450k		Northcott
9934987065_R01C02	SJMB03-UPN16928137	IlluminaHumanMethylation450k		Northcott
9934987065_R02C02	SJMB03-UPN17396363	IlluminaHumanMethylation450k		Northcott
9934987065_R04C01	SJMB03-UPN16684807	IlluminaHumanMethylation450k		Northcott
9934987065_R04C02	SJMB03-UPN17751760	IlluminaHumanMethylation450k		Northcott
9934987065_R05C01	SJMB03-UPN16842608	IlluminaHumanMethylation450k		Northcott
9934987065_R05C02	SJMB03-UPN18059854	IlluminaHumanMethylation450k		Northcott
9934987065_R06C01	SJMB03-UPN16865026	IlluminaHumanMethylation450k		Northcott
9934987065_R06C02	SJMB03-UPN18076870	IlluminaHumanMethylation450k		Northcott
9934987066_R02C01	SJMB03-UPN18156964	IlluminaHumanMethylation450k		Northcott
9934987066_R03C01	SJMB03-UPN18480570	IlluminaHumanMethylation450k		Northcott
9934987066_R04C01	SJMB03-UPN18600500	IlluminaHumanMethylation450k		Northcott
9934987066_R05C01	SJMB03-UPN18683036	IlluminaHumanMethylation450k		Northcott
9934987066_R06C01	SJMB03-UPN18743071	IlluminaHumanMethylation450k		Northcott
9934987074_R01C02	SJMB03-UPN14351656	IlluminaHumanMethylation450k		Northcott
9934987074_R06C01	SJMB03-UPN9788262	IlluminaHumanMethylation450k		Northcott
9934987082_R01C01	SJMB03-UPN13324473	IlluminaHumanMethylation450k		Northcott
9934987082_R01C02	SJMB03-UPN13513935	IlluminaHumanMethylation450k		Northcott
9934987082_R02C01	SJMB03-UPN13340794	IlluminaHumanMethylation450k		Northcott
9934987082_R02C02	SJMB03-UPN13551172	IlluminaHumanMethylation450k		Northcott
9934987082_R03C02	SJMB03-UPN13584081	IlluminaHumanMethylation450k		Northcott
9934987082_R04C01	SJMB03-UPN13374503	IlluminaHumanMethylation450k		Northcott
9934987082_R04C02	SJMB03-UPN13735394	IlluminaHumanMethylation450k		Northcott
9934987082_R05C01	SJMB03-UPN13428086	IlluminaHumanMethylation450k		Northcott
9934987082_R06C01	SJMB03-UPN13511479	IlluminaHumanMethylation450k		Northcott
9934987082_R06C02	SJMB03-UPN13851225	IlluminaHumanMethylation450k		Northcott
9934987087_R02C01	SJMB03-UPN16310722	IlluminaHumanMethylation450k		Northcott
9934987087_R04C02	SJMB03-UPN14153398	IlluminaHumanMethylation450k		Northcott
9934987087_R05C01	SJMB03-UPN3464965	IlluminaHumanMethylation450k		Northcott
9934987087_R05C02	SJMB03-UPN14190497	IlluminaHumanMethylation450k		Northcott
9934987087_R06C01	SJMB03-UPN14044137	IlluminaHumanMethylation450k		Northcott
9934987087_R06C02	SJMB03-UPN14195527	IlluminaHumanMethylation450k		Northcott
9934987103_R01C01	SJMB03-UPN14197303	IlluminaHumanMethylation450k		Northcott
9934987103_R02C01	SJMB03-UPN14254255	IlluminaHumanMethylation450k		Northcott
9934987103_R03C02	SJMB03-UPN14501495	IlluminaHumanMethylation450k		Northcott
9934987103_R04C02	SJMB03-UPN14502986	IlluminaHumanMethylation450k		Northcott
9934987103_R05C01	SJMB03-UPN14337204	IlluminaHumanMethylation450k		Northcott
9934987103_R06C01	SJMB03-UPN7853407	IlluminaHumanMethylation450k		Northcott
9934987103_R06C02	SJMB03-UPN14561469	IlluminaHumanMethylation450k		Northcott
9934987105_R01C01	SJMB03-UPN14562464	IlluminaHumanMethylation450k		Northcott
9934987105_R01C02	SJMB03-UPN15008521	IlluminaHumanMethylation450k		Northcott
9934987105_R02C01	SJMB03-UPN14701055	IlluminaHumanMethylation450k		Northcott
9934987105_R02C02	SJMB03-UPN15049371	IlluminaHumanMethylation450k		Northcott
9934987105_R03C01	SJMB03-UPN14746025	IlluminaHumanMethylation450k		Northcott
9934987105_R03C02	SJMB03-UPN15079487	IlluminaHumanMethylation450k		Northcott
9934987105_R04C01	SJMB03-UPN14871945	IlluminaHumanMethylation450k		Northcott
9934987105_R04C02	SJMB03-UPN15082027	IlluminaHumanMethylation450k		Northcott
9934987105_R05C01	SJMB03-UPN14922134	IlluminaHumanMethylation450k		Northcott
9934987105_R05C02	SJMB03-UPN15133680	IlluminaHumanMethylation450k		Northcott
9934987105_R06C02	SJMB03-UPN15162805	IlluminaHumanMethylation450k		Northcott
9934987115_R01C01	SJMB03-UPN15186583	IlluminaHumanMethylation450k		Northcott
9934987115_R01C02	SJMB03-UPN15392931	IlluminaHumanMethylation450k		Northcott
9934987115_R02C02	SJMB03-UPN15565976	IlluminaHumanMethylation450k		Northcott
9934987115_R03C01	SJMB03-UPN15223250	IlluminaHumanMethylation450k		Northcott
9934987115_R03C02	SJMB03-UPN16125307	IlluminaHumanMethylation450k		Northcott
9934987115_R04C01	SJMB03-UPN15246454	IlluminaHumanMethylation450k		Northcott
9934987115_R04C02	SJMB03-UPN16209888	IlluminaHumanMethylation450k		Northcott
9934987115_R05C01	SJMB03-UPN15259653	IlluminaHumanMethylation450k		Northcott
9934987115_R06C01	SJMB03-UPN15260158	IlluminaHumanMethylation450k		Northcott
9934987136_R04C02	SJMB03-UPN16310974	IlluminaHumanMethylation450k		Northcott
9934987136_R05C02	SJMB03-UPN16311488	IlluminaHumanMethylation450k		Northcott
9968646108_R03C02	E98_737	IlluminaHumanMethylation450k		Northcott
9968646108_R04C02	E87_1594	IlluminaHumanMethylation450k		Northcott
9968646108_R05C02	E871_05	IlluminaHumanMethylation450k		Northcott
9968646108_R06C02	E371_02	IlluminaHumanMethylation450k		Northcott
9968646112_R02C02	E158_03	IlluminaHumanMethylation450k		Northcott
9968646112_R03C01	E620_06	IlluminaHumanMethylation450k		Northcott
9968646112_R03C02	E182_99	IlluminaHumanMethylation450k		Northcott
9968646112_R04C01	E367_94	IlluminaHumanMethylation450k		Northcott
9968646112_R04C02	E98_607	IlluminaHumanMethylation450k		Northcott
9968646112_R05C01	E326_01	IlluminaHumanMethylation450k		Northcott
9968646112_R06C01	E385_00	IlluminaHumanMethylation450k		Northcott
9968646112_R06C02	E578_90	IlluminaHumanMethylation450k		Northcott
9968646113_R01C01	E998_90	IlluminaHumanMethylation450k		Northcott
9968646113_R02C01	E515_75	IlluminaHumanMethylation450k		Northcott
9968646113_R03C01	E369_89	IlluminaHumanMethylation450k		Northcott
9968646113_R04C01	E613_90	IlluminaHumanMethylation450k		Northcott
9968646113_R05C01	E1036_88	IlluminaHumanMethylation450k		Northcott
9968646139_R03C01	MB31	IlluminaHumanMethylation450k	ICGC_MB31	Northcott
9968646139_R04C01	MB62	IlluminaHumanMethylation450k	ICGC_MB62	Northcott
9968646139_R06C01	MB127	IlluminaHumanMethylation450k		Northcott
9968646163_R05C02	P036_69190_ref	IlluminaHumanMethylation450k		Northcott
9968646167_R02C01	P036_69656_diag	IlluminaHumanMethylation450k		Northcott
9968646167_R05C01	P036_69662_diag	IlluminaHumanMethylation450k		Northcott
9969477017_R01C02	P036_69804_diag	IlluminaHumanMethylation450k		Northcott
9969477044_R05C02	RCMB31_Pr	IlluminaHumanMethylation450k		Northcott
9969477061_R04C01	P036_69988_ref	IlluminaHumanMethylation450k		Northcott
9969477090_R01C02	ICGC_MB294	IlluminaHumanMethylation450k	ICGC_MB294	Northcott
9969477090_R02C02	ICGC_MB295	IlluminaHumanMethylation450k	ICGC_MB295	Northcott
9969477090_R03C01	ICGC_MB290	IlluminaHumanMethylation450k	ICGC_MB290	Northcott
9969477090_R04C01	ICGC_MB291	IlluminaHumanMethylation450k	ICGC_MB291	Northcott
9969477090_R05C01	ICGC_MB292	IlluminaHumanMethylation450k	ICGC_MB292	Northcott
9969477090_R06C01	ICGC_MB293	IlluminaHumanMethylation450k	ICGC_MB293	Northcott
9969477099_R02C02	ICGC_MB299	IlluminaHumanMethylation450k	ICGC_MB299	Northcott
9969477099_R03C02	ICGC_MB301	IlluminaHumanMethylation450k		Northcott
9969477099_R04C02	ICGC_MB302	IlluminaHumanMethylation450k	ICGC_MB302	Northcott
9969477099_R05C02	ICGC_MB303	IlluminaHumanMethylation450k	ICGC_MB303	Northcott
9969477111_R01C02	ICGC_MB296	IlluminaHumanMethylation450k	ICGC_MB296	Northcott
9969477111_R03C02	ICGC_MB297	IlluminaHumanMethylation450k	ICGC_MB297	Northcott
9969477111_R06C01	ICGC_MB304	IlluminaHumanMethylation450k	ICGC_MB304	Northcott
9980102013_R05C02	P036_71970_diag	IlluminaHumanMethylation450k		Northcott
10003886258_R02C01	P036_74034_diag	IlluminaHumanMethylation450k		Northcott
10006823024_R04C01	P036_72682_diag	IlluminaHumanMethylation450k		Northcott
10006823141_R03C02	P036_73258_diag	IlluminaHumanMethylation450k		Northcott
10011071031_R05C02	ICGC_MB305	IlluminaHumanMethylation450k	ICGC_MB305	Northcott
10011071031_R06C02	ICGC_MB306	IlluminaHumanMethylation450k	ICGC_MB306	Northcott
101279430012_R01C02	SJMB03-UPN6346095	IlluminaHumanMethylation450k		Northcott
101279430012_R02C02	SJMB03-UPN2332290	IlluminaHumanMethylation450k		Northcott
101279430012_R03C01	SJMB03-UPN3779	IlluminaHumanMethylation450k		Northcott
101279430012_R03C02	SJMB03-UPN4027180	IlluminaHumanMethylation450k		Northcott
101279430012_R04C01	SJMB03-UPN3323572	IlluminaHumanMethylation450k		Northcott
101279430012_R04C02	SJMB03-UPN15322706	IlluminaHumanMethylation450k		Northcott
101279430012_R05C01	SJMB03-UPN4930428	IlluminaHumanMethylation450k		Northcott
101279430012_R05C02	SJMB03-UPN14476444	IlluminaHumanMethylation450k		Northcott
101279430012_R06C02	SJMB03-UPN14023531	IlluminaHumanMethylation450k		Northcott
101279430024_R01C02	SJMB03-UPN3968479	IlluminaHumanMethylation450k		Northcott
101279430024_R02C01	SJMB03-UPN3719015	IlluminaHumanMethylation450k		Northcott
101279430024_R03C02	SJMB03-UPN3944	IlluminaHumanMethylation450k		Northcott
101279430024_R04C01	SJMB03-UPN9721172	IlluminaHumanMethylation450k		Northcott
101279430024_R04C02	SJMB03-UPN257396	IlluminaHumanMethylation450k		Northcott
101279430024_R05C01	SJMB03-UPN13950676	IlluminaHumanMethylation450k		Northcott
101279430024_R05C02	SJMB03-UPN2477066	IlluminaHumanMethylation450k		Northcott
101279430024_R06C01	SJMB03-UPN10869884	IlluminaHumanMethylation450k		Northcott
101279430038_R01C01	SJMB03-UPN3160535	IlluminaHumanMethylation450k		Northcott
101279430038_R01C02	SJMB03-UPN8269183	IlluminaHumanMethylation450k		Northcott
101279430038_R02C01	SJMB03-UPN3248125	IlluminaHumanMethylation450k		Northcott
101279430038_R03C01	SJMB03-UPN3673417	IlluminaHumanMethylation450k		Northcott
101279430038_R04C01	SJMB03-UPN4450721	IlluminaHumanMethylation450k		Northcott
101279430038_R05C01	SJMB03-UPN5049090	IlluminaHumanMethylation450k		Northcott
101279430038_R06C01	SJMB03-UPN6201177	IlluminaHumanMethylation450k		Northcott
200078650182_R02C01	P036_84150_diag	IlluminaHumanMethylation450k		Northcott
7973201043_R02C01	NMB109	IlluminaHumanMethylation450k	NMB109	Schwalbe
7973201043_R05C02	NMB110	IlluminaHumanMethylation450k	NMB110	Schwalbe
9422491032_R02C02	NMB111	IlluminaHumanMethylation450k	NMB111	Schwalbe
7973201126_R01C02	NMB113	IlluminaHumanMethylation450k	NMB113	Schwalbe
9421912022_R05C02	NMB115	IlluminaHumanMethylation450k	NMB115	Schwalbe
9421912022_R06C02	NMB116	IlluminaHumanMethylation450k	NMB116	Schwalbe
9421912022_R03C02	NMB123	IlluminaHumanMethylation450k	NMB123	Schwalbe
7973201123_R01C01	NMB126	IlluminaHumanMethylation450k	NMB126	Schwalbe
9647455136_R02C01	NMB128	IlluminaHumanMethylation450k	NMB128	Schwalbe
7878191130_R03C02	NMB130	IlluminaHumanMethylation450k	NMB130	Schwalbe
6026818065_R01C02	NMB131	IlluminaHumanMethylation450k	NMB131	Schwalbe
7973201008_R04C01	NMB138	IlluminaHumanMethylation450k	NMB138	Schwalbe
7973201051_R01C01	NMB141	IlluminaHumanMethylation450k	NMB141	Schwalbe
7973201051_R04C01	NMB142	IlluminaHumanMethylation450k	NMB142	Schwalbe
9647455137_R01C01	NMB143	IlluminaHumanMethylation450k	NMB143	Schwalbe
6222421011_R01C02	NMB144	IlluminaHumanMethylation450k	NMB144	Schwalbe
6026818126_R04C01	NMB145	IlluminaHumanMethylation450k	NMB145	Schwalbe
7970368039_R05C01	NMB146	IlluminaHumanMethylation450k	NMB146	Schwalbe
7973201008_R02C01	NMB148	IlluminaHumanMethylation450k	NMB148	Schwalbe
9647455136_R05C02	NMB149	IlluminaHumanMethylation450k	NMB149	Schwalbe
7973201043_R01C02	NMB151	IlluminaHumanMethylation450k	NMB151	Schwalbe
7973201008_R03C01	NMB152	IlluminaHumanMethylation450k	NMB152	Schwalbe
7973201167_R05C01	NMB153	IlluminaHumanMethylation450k	NMB153	Schwalbe
6026818065_R04C02	NMB156	IlluminaHumanMethylation450k	NMB156	Schwalbe
7973201126_R02C01	NMB166	IlluminaHumanMethylation450k	NMB166	Schwalbe
9422491032_R03C02	NMB167	IlluminaHumanMethylation450k	NMB167	Schwalbe
6222421011_R05C02	NMB168	IlluminaHumanMethylation450k	NMB168	Schwalbe
6164655140_R03C01	NMB169	IlluminaHumanMethylation450k	NMB169	Schwalbe
6222421011_R06C02	NMB17	IlluminaHumanMethylation450k	NMB17	Schwalbe
9647455136_R05C01	NMB171	IlluminaHumanMethylation450k	NMB171	Schwalbe
9421912024_R03C02	NMB172	IlluminaHumanMethylation450k	NMB172	Schwalbe
7973201167_R06C01	NMB173	IlluminaHumanMethylation450k	NMB173	Schwalbe
9421912041_R04C01	NMB175	IlluminaHumanMethylation450k	NMB175	Schwalbe
7973201123_R04C01	NMB176	IlluminaHumanMethylation450k	NMB176	Schwalbe
9421912041_R05C01	NMB177	IlluminaHumanMethylation450k	NMB177	Schwalbe
7970368013_R04C02	NMB178	IlluminaHumanMethylation450k	NMB178	Schwalbe
7973201131_R02C02	NMB179	IlluminaHumanMethylation450k	NMB179	Schwalbe
9422491032_R04C02	NMB180	IlluminaHumanMethylation450k	NMB180	Schwalbe
7973201123_R05C02	NMB181	IlluminaHumanMethylation450k	NMB181	Schwalbe
9422491032_R05C02	NMB182	IlluminaHumanMethylation450k	NMB182	Schwalbe
6026818126_R01C01	NMB183	IlluminaHumanMethylation450k	NMB183	Schwalbe
7970368039_R03C01	NMB184	IlluminaHumanMethylation450k	NMB184	Schwalbe
9422491032_R06C02	NMB185	IlluminaHumanMethylation450k	NMB185	Schwalbe
7970368088_R03C01	NMB186	IlluminaHumanMethylation450k	NMB186	Schwalbe
6222421011_R06C01	NMB187	IlluminaHumanMethylation450k	NMB187	Schwalbe
6164655140_R01C01	NMB188	IlluminaHumanMethylation450k	NMB188	Schwalbe
6222421011_R02C02	NMB189	IlluminaHumanMethylation450k	NMB189	Schwalbe
6222421011_R03C02	NMB190	IlluminaHumanMethylation450k	NMB190	Schwalbe
7973201167_R04C01	NMB191	IlluminaHumanMethylation450k	NMB191	Schwalbe
6222421011_R04C02	NMB199	IlluminaHumanMethylation450k	NMB199	Schwalbe
9647455149_R03C02	NMB2	IlluminaHumanMethylation450k	NMB2	Schwalbe
6026818065_R05C02	NMB200	IlluminaHumanMethylation450k	NMB200	Schwalbe
7973201076_R02C01	NMB203	IlluminaHumanMethylation450k	NMB203	Schwalbe
7970368138_R01C02	NMB227	IlluminaHumanMethylation450k	NMB227	Schwalbe
7970368035_R05C01	NMB250	IlluminaHumanMethylation450k	NMB250	Schwalbe
9421912041_R06C01	NMB251	IlluminaHumanMethylation450k	NMB251	Schwalbe
9403904116_R04C02	NMB252	IlluminaHumanMethylation450k	NMB252	Schwalbe
7970368088_R05C02	NMB253	IlluminaHumanMethylation450k	NMB253	Schwalbe
7973201076_R06C01	NMB254	IlluminaHumanMethylation450k	NMB254	Schwalbe
9421912024_R02C01	NMB255	IlluminaHumanMethylation450k	NMB255	Schwalbe
7970368039_R01C01	NMB257	IlluminaHumanMethylation450k	NMB257	Schwalbe
9297949152_R02C01	NMB258	IlluminaHumanMethylation450k	NMB258	Schwalbe
7970368088_R04C01	NMB260	IlluminaHumanMethylation450k	NMB260	Schwalbe
7970368035_R01C02	NMB264	IlluminaHumanMethylation450k	NMB264	Schwalbe
7973201043_R04C01	NMB266	IlluminaHumanMethylation450k	NMB266	Schwalbe
9421912022_R06C01	NMB267	IlluminaHumanMethylation450k	NMB267	Schwalbe
9421912022_R01C02	NMB269	IlluminaHumanMethylation450k	NMB269	Schwalbe
9421912022_R01C01	NMB272	IlluminaHumanMethylation450k	NMB272	Schwalbe
7970368088_R01C02	NMB277	IlluminaHumanMethylation450k	NMB277	Schwalbe
9421912041_R01C02	NMB278	IlluminaHumanMethylation450k	NMB278	Schwalbe
7970368035_R06C02	NMB283	IlluminaHumanMethylation450k	NMB283	Schwalbe
9421912024_R04C02	NMB284	IlluminaHumanMethylation450k	NMB284	Schwalbe
9403904132_R03C01	NMB285	IlluminaHumanMethylation450k	NMB285	Schwalbe
9761749106_R06C02	NMB287	IlluminaHumanMethylation450k	NMB287	Schwalbe
9421912049_R06C01	NMB314	IlluminaHumanMethylation450k	NMB314	Schwalbe
9403904120_R01C01	NMB316	IlluminaHumanMethylation450k	NMB316	Schwalbe
9297949124_R02C02	NMB318	IlluminaHumanMethylation450k	NMB318	Schwalbe
7970376040_R02C01	NMB32	IlluminaHumanMethylation450k	NMB32	Schwalbe
7970368138_R06C01	NMB320	IlluminaHumanMethylation450k	NMB320	Schwalbe
7970376040_R03C01	NMB324	IlluminaHumanMethylation450k	NMB324	Schwalbe
9647455134_R01C01	NMB325	IlluminaHumanMethylation450k	NMB325	Schwalbe
7970368032_R05C01	NMB326	IlluminaHumanMethylation450k	NMB326	Schwalbe
7970376040_R04C01	NMB328	IlluminaHumanMethylation450k	NMB328	Schwalbe
7970376040_R05C01	NMB329	IlluminaHumanMethylation450k	NMB329	Schwalbe
7970368013_R03C02	NMB33	IlluminaHumanMethylation450k	NMB33	Schwalbe
7970376040_R06C01	NMB330	IlluminaHumanMethylation450k	NMB330	Schwalbe
7970376040_R01C02	NMB331	IlluminaHumanMethylation450k	NMB331	Schwalbe
7970368138_R04C02	NMB333	IlluminaHumanMethylation450k	NMB333	Schwalbe
7970376040_R02C02	NMB335	IlluminaHumanMethylation450k	NMB335	Schwalbe
7970376040_R03C02	NMB341	IlluminaHumanMethylation450k	NMB341	Schwalbe
7970368032_R01C02	NMB344	IlluminaHumanMethylation450k	NMB344	Schwalbe
7970368138_R02C02	NMB345	IlluminaHumanMethylation450k	NMB345	Schwalbe
9403904120_R02C01	NMB346	IlluminaHumanMethylation450k	NMB346	Schwalbe
7970368088_R01C01	NMB347	IlluminaHumanMethylation450k	NMB347	Schwalbe
7970368052_R02C01	NMB357	IlluminaHumanMethylation450k	NMB357	Schwalbe
9403904132_R04C01	NMB358	IlluminaHumanMethylation450k	NMB358	Schwalbe
9647455144_R03C01	NMB359	IlluminaHumanMethylation450k	NMB359	Schwalbe
7970368035_R03C01	NMB360	IlluminaHumanMethylation450k	NMB360	Schwalbe
7970368052_R01C01	NMB361	IlluminaHumanMethylation450k	NMB361	Schwalbe
9403904132_R05C01	NMB362	IlluminaHumanMethylation450k	NMB362	Schwalbe
7973201076_R04C02	NMB363	IlluminaHumanMethylation450k	NMB363	Schwalbe
7973201131_R03C01	NMB364	IlluminaHumanMethylation450k	NMB364	Schwalbe
7970368013_R05C02	NMB365	IlluminaHumanMethylation450k	NMB365	Schwalbe
7973201123_R03C01	NMB366	IlluminaHumanMethylation450k	NMB366	Schwalbe
9403904132_R06C01	NMB367	IlluminaHumanMethylation450k	NMB367	Schwalbe
7878191130_R05C01	NMB368	IlluminaHumanMethylation450k	NMB368	Schwalbe
9421912041_R02C02	NMB369	IlluminaHumanMethylation450k	NMB369	Schwalbe
7973201126_R01C01	NMB370	IlluminaHumanMethylation450k	NMB370	Schwalbe
6026818115_R05C01	NMB371	IlluminaHumanMethylation450k	NMB371	Schwalbe
7970368035_R03C02	NMB373	IlluminaHumanMethylation450k	NMB373	Schwalbe
7973201123_R04C02	NMB374	IlluminaHumanMethylation450k	NMB374	Schwalbe
7973201043_R04C02	NMB375	IlluminaHumanMethylation450k	NMB375	Schwalbe
7970368013_R06C02	NMB376	IlluminaHumanMethylation450k	NMB376	Schwalbe
9421912041_R03C02	NMB377	IlluminaHumanMethylation450k	NMB377	Schwalbe
7878191130_R01C02	NMB378	IlluminaHumanMethylation450k	NMB378	Schwalbe
7878191130_R02C01	NMB379	IlluminaHumanMethylation450k	NMB379	Schwalbe
7878191130_R04C02	NMB380	IlluminaHumanMethylation450k	NMB380	Schwalbe
7973201131_R05C02	NMB381	IlluminaHumanMethylation450k	NMB381	Schwalbe
9403904132_R01C02	NMB382	IlluminaHumanMethylation450k	NMB382	Schwalbe
7973201076_R01C02	NMB383	IlluminaHumanMethylation450k	NMB383	Schwalbe
7973201051_R03C02	NMB384	IlluminaHumanMethylation450k	NMB384	Schwalbe
9421912041_R04C02	NMB385	IlluminaHumanMethylation450k	NMB385	Schwalbe
6026818115_R04C02	NMB386	IlluminaHumanMethylation450k	NMB386	Schwalbe
9421912024_R06C01	NMB387	IlluminaHumanMethylation450k	NMB387	Schwalbe
9403904132_R02C02	NMB388	IlluminaHumanMethylation450k	NMB388	Schwalbe
9297949124_R04C02	NMB393	IlluminaHumanMethylation450k	NMB393	Schwalbe
9647455136_R06C02	NMB394	IlluminaHumanMethylation450k	NMB394	Schwalbe
9421912022_R04C01	NMB398	IlluminaHumanMethylation450k	NMB398	Schwalbe
9421912022_R05C01	NMB399	IlluminaHumanMethylation450k	NMB399	Schwalbe
9403904132_R05C02	NMB400	IlluminaHumanMethylation450k	NMB400	Schwalbe
7973201131_R06C01	NMB401	IlluminaHumanMethylation450k	NMB401	Schwalbe
7973201051_R05C02	NMB403	IlluminaHumanMethylation450k	NMB403	Schwalbe
9421912024_R04C01	NMB405	IlluminaHumanMethylation450k	NMB405	Schwalbe
7973201126_R06C02	NMB406	IlluminaHumanMethylation450k	NMB406	Schwalbe
9421912041_R05C02	NMB407	IlluminaHumanMethylation450k	NMB407	Schwalbe
7973201043_R06C02	NMB409	IlluminaHumanMethylation450k	NMB409	Schwalbe
9761749106_R03C02	NMB41	IlluminaHumanMethylation450k	NMB41	Schwalbe
7973201051_R05C01	NMB410	IlluminaHumanMethylation450k	NMB410	Schwalbe
7973201008_R01C01	NMB413	IlluminaHumanMethylation450k	NMB413	Schwalbe
7970368035_R04C01	NMB414	IlluminaHumanMethylation450k	NMB414	Schwalbe
9421912016_R03C02	NMB415	IlluminaHumanMethylation450k	NMB415	Schwalbe
7973201126_R05C02	NMB416	IlluminaHumanMethylation450k	NMB416	Schwalbe
7973201126_R03C01	NMB417	IlluminaHumanMethylation450k	NMB417	Schwalbe
9403904096_R01C02	NMB418	IlluminaHumanMethylation450k	NMB418	Schwalbe
9403904120_R03C01	NMB419	IlluminaHumanMethylation450k	NMB419	Schwalbe
7970368088_R06C02	NMB420	IlluminaHumanMethylation450k	NMB420	Schwalbe
9403904120_R04C01	NMB421	IlluminaHumanMethylation450k	NMB421	Schwalbe
7970376040_R04C02	NMB422	IlluminaHumanMethylation450k	NMB422	Schwalbe
9421912022_R04C02	NMB43	IlluminaHumanMethylation450k	NMB43	Schwalbe
6026818136_R01C02	NMB433	IlluminaHumanMethylation450k	NMB433	Schwalbe
7970368039_R03C02	NMB435	IlluminaHumanMethylation450k	NMB435	Schwalbe
7970368035_R02C02	NMB437	IlluminaHumanMethylation450k	NMB437	Schwalbe
7973201051_R03C01	NMB438	IlluminaHumanMethylation450k	NMB438	Schwalbe
7973201131_R04C01	NMB439	IlluminaHumanMethylation450k	NMB439	Schwalbe
7970368088_R05C01	NMB440	IlluminaHumanMethylation450k	NMB440	Schwalbe
7973201123_R01C02	NMB441	IlluminaHumanMethylation450k	NMB441	Schwalbe
7973201076_R04C01	NMB443	IlluminaHumanMethylation450k	NMB443	Schwalbe
7973201123_R06C02	NMB445	IlluminaHumanMethylation450k	NMB445	Schwalbe
9422493120_R02C02	NMB456	IlluminaHumanMethylation450k	NMB456	Schwalbe
7970368013_R03C01	NMB457	IlluminaHumanMethylation450k	NMB457	Schwalbe
7970368013_R04C01	NMB459	IlluminaHumanMethylation450k	NMB459	Schwalbe
7973201167_R02C02	NMB460	IlluminaHumanMethylation450k	NMB460	Schwalbe
9422493121_R05C02	NMB462	IlluminaHumanMethylation450k	NMB462	Schwalbe
9421912024_R02C02	NMB463	IlluminaHumanMethylation450k	NMB463	Schwalbe
7973201126_R06C01	NMB465	IlluminaHumanMethylation450k	NMB465	Schwalbe
7970376040_R05C02	NMB466	IlluminaHumanMethylation450k	NMB466	Schwalbe
7970376040_R06C02	NMB471	IlluminaHumanMethylation450k	NMB471	Schwalbe
7970376008_R01C01	NMB474	IlluminaHumanMethylation450k	NMB474	Schwalbe
9647455136_R04C01	NMB476	IlluminaHumanMethylation450k	NMB476	Schwalbe
7970376008_R02C01	NMB477	IlluminaHumanMethylation450k	NMB477	Schwalbe
7970376008_R03C01	NMB479	IlluminaHumanMethylation450k	NMB479	Schwalbe
7970368034_R01C02	NMB482	IlluminaHumanMethylation450k	NMB482	Schwalbe
7970376008_R04C01	NMB483	IlluminaHumanMethylation450k	NMB483	Schwalbe
7970376008_R05C01	NMB484	IlluminaHumanMethylation450k	NMB484	Schwalbe
9647455169_R03C01	NMB485	IlluminaHumanMethylation450k	NMB485	Schwalbe
7970376008_R06C01	NMB486	IlluminaHumanMethylation450k	NMB486	Schwalbe
7970368034_R03C01	NMB489	IlluminaHumanMethylation450k	NMB489	Schwalbe
7970376008_R01C02	NMB490	IlluminaHumanMethylation450k	NMB490	Schwalbe
7970376008_R02C02	NMB491	IlluminaHumanMethylation450k	NMB491	Schwalbe
7970376008_R03C02	NMB493	IlluminaHumanMethylation450k	NMB493	Schwalbe
7970376008_R04C02	NMB495	IlluminaHumanMethylation450k	NMB495	Schwalbe
7970376008_R05C02	NMB496	IlluminaHumanMethylation450k	NMB496	Schwalbe
7970376008_R06C02	NMB497	IlluminaHumanMethylation450k	NMB497	Schwalbe
7970368138_R03C01	NMB498	IlluminaHumanMethylation450k	NMB498	Schwalbe
7970368034_R02C01	NMB499	IlluminaHumanMethylation450k	NMB499	Schwalbe
6264509032_R01C01	NMB502	IlluminaHumanMethylation450k	NMB502	Schwalbe
9421912041_R02C01	NMB51	IlluminaHumanMethylation450k	NMB51	Schwalbe
9422493120_R06C02	NMB518	IlluminaHumanMethylation450k	NMB518	Schwalbe
7970368048_R01C01	NMB519	IlluminaHumanMethylation450k	NMB519	Schwalbe
9647455136_R02C02	NMB52	IlluminaHumanMethylation450k	NMB52	Schwalbe
9422493120_R05C02	NMB521	IlluminaHumanMethylation450k	NMB521	Schwalbe
7970368088_R06C01	NMB529	IlluminaHumanMethylation450k	NMB529	Schwalbe
9422493121_R01C02	NMB530	IlluminaHumanMethylation450k	NMB530	Schwalbe
7970368013_R05C01	NMB531	IlluminaHumanMethylation450k	NMB531	Schwalbe
9422493120_R02C01	NMB532	IlluminaHumanMethylation450k	NMB532	Schwalbe
9422493121_R03C02	NMB533	IlluminaHumanMethylation450k	NMB533	Schwalbe
7878191130_R06C01	NMB535	IlluminaHumanMethylation450k	NMB535	Schwalbe
7878191130_R04C01	NMB536	IlluminaHumanMethylation450k	NMB536	Schwalbe
9297949124_R06C02	NMB537	IlluminaHumanMethylation450k	NMB537	Schwalbe
9422493120_R03C01	NMB542	IlluminaHumanMethylation450k	NMB542	Schwalbe
6229017107_R01C01	NMB546	IlluminaHumanMethylation450k	NMB546	Schwalbe
7973201076_R06C02	NMB548	IlluminaHumanMethylation450k	NMB548	Schwalbe
7973201126_R02C02	NMB549	IlluminaHumanMethylation450k	NMB549	Schwalbe
9297949152_R01C01	NMB550	IlluminaHumanMethylation450k	NMB550	Schwalbe
7970368048_R02C01	NMB553	IlluminaHumanMethylation450k	NMB553	Schwalbe
7970368048_R03C01	NMB554	IlluminaHumanMethylation450k	NMB554	Schwalbe
7970368032_R02C02	NMB555	IlluminaHumanMethylation450k	NMB555	Schwalbe
7970368039_R06C02	NMB560	IlluminaHumanMethylation450k	NMB560	Schwalbe
9422493121_R02C01	NMB568	IlluminaHumanMethylation450k	NMB568	Schwalbe
7970368032_R03C01	NMB569	IlluminaHumanMethylation450k	NMB569	Schwalbe
6229017107_R05C01	NMB580	IlluminaHumanMethylation450k	NMB580	Schwalbe
9422493120_R04C01	NMB582	IlluminaHumanMethylation450k	NMB582	Schwalbe
6229017107_R01C02	NMB583	IlluminaHumanMethylation450k	NMB583	Schwalbe
9422493120_R05C01	NMB585	IlluminaHumanMethylation450k	NMB585	Schwalbe
9761749106_R04C02	NMB59	IlluminaHumanMethylation450k	NMB59	Schwalbe
9422493120_R06C01	NMB591	IlluminaHumanMethylation450k	NMB591	Schwalbe
9422493121_R04C02	NMB592	IlluminaHumanMethylation450k	NMB592	Schwalbe
7970368013_R06C01	NMB594	IlluminaHumanMethylation450k	NMB594	Schwalbe
7878191130_R06C02	NMB60	IlluminaHumanMethylation450k	NMB60	Schwalbe
9422493120_R01C02	NMB600	IlluminaHumanMethylation450k	NMB600	Schwalbe
9421912016_R05C02	NMB601	IlluminaHumanMethylation450k	NMB601	Schwalbe
9647455180_R04C01	NMB606	IlluminaHumanMethylation450k	NMB606	Schwalbe
7970368048_R05C01	NMB608	IlluminaHumanMethylation450k	NMB608	Schwalbe
7970368138_R04C01	NMB609	IlluminaHumanMethylation450k	NMB609	Schwalbe
7970368138_R05C01	NMB612	IlluminaHumanMethylation450k	NMB612	Schwalbe
9421912016_R04C02	NMB614	IlluminaHumanMethylation450k	NMB614	Schwalbe
7970368032_R06C02	NMB615	IlluminaHumanMethylation450k	NMB615	Schwalbe
7970368032_R03C02	NMB617	IlluminaHumanMethylation450k	NMB617	Schwalbe
7970368034_R05C01	NMB618	IlluminaHumanMethylation450k	NMB618	Schwalbe
9761749106_R05C02	NMB619	IlluminaHumanMethylation450k	NMB619	Schwalbe
9761749106_R02C02	NMB620	IlluminaHumanMethylation450k	NMB620	Schwalbe
7970368048_R06C01	NMB621	IlluminaHumanMethylation450k	NMB621	Schwalbe
9422493121_R01C01	NMB624	IlluminaHumanMethylation450k	NMB624	Schwalbe
7970368034_R04C01	NMB625	IlluminaHumanMethylation450k	NMB625	Schwalbe
7970368048_R01C02	NMB626	IlluminaHumanMethylation450k	NMB626	Schwalbe
9422493121_R05C01	NMB629	IlluminaHumanMethylation450k	NMB629	Schwalbe
9403904116_R02C02	NMB63	IlluminaHumanMethylation450k	NMB63	Schwalbe
7970368032_R04C02	NMB631	IlluminaHumanMethylation450k	NMB631	Schwalbe
7970368048_R02C02	NMB632	IlluminaHumanMethylation450k	NMB632	Schwalbe
7970368048_R03C02	NMB633	IlluminaHumanMethylation450k	NMB633	Schwalbe
7970368048_R04C02	NMB636	IlluminaHumanMethylation450k	NMB636	Schwalbe
7970368048_R05C02	NMB637	IlluminaHumanMethylation450k	NMB637	Schwalbe
9647450105_R02C01	NMB64	IlluminaHumanMethylation450k	NMB64	Schwalbe
7970368035_R05C02	NMB645	IlluminaHumanMethylation450k	NMB645	Schwalbe
9403904120_R06C01	NMB646	IlluminaHumanMethylation450k	NMB646	Schwalbe
7970368013_R01C02	NMB648	IlluminaHumanMethylation450k	NMB648	Schwalbe
7970368035_R06C01	NMB649	IlluminaHumanMethylation450k	NMB649	Schwalbe
7970368032_R05C02	NMB651	IlluminaHumanMethylation450k	NMB651	Schwalbe
7970368013_R02C02	NMB658	IlluminaHumanMethylation450k	NMB658	Schwalbe
7970368032_R04C01	NMB662	IlluminaHumanMethylation450k	NMB662	Schwalbe
7970368048_R06C02	NMB666	IlluminaHumanMethylation450k	NMB666	Schwalbe
7970368034_R03C02	NMB667	IlluminaHumanMethylation450k	NMB667	Schwalbe
7970368138_R01C01	NMB669	IlluminaHumanMethylation450k	NMB669	Schwalbe
7970368032_R01C01	NMB670	IlluminaHumanMethylation450k	NMB670	Schwalbe
7970368032_R02C01	NMB671	IlluminaHumanMethylation450k	NMB671	Schwalbe
7970368138_R05C02	NMB673	IlluminaHumanMethylation450k	NMB673	Schwalbe
7970368138_R02C01	NMB674	IlluminaHumanMethylation450k	NMB674	Schwalbe
7970368138_R06C02	NMB675	IlluminaHumanMethylation450k	NMB675	Schwalbe
7970368034_R01C01	NMB676	IlluminaHumanMethylation450k	NMB676	Schwalbe
7970368052_R04C01	NMB679	IlluminaHumanMethylation450k	NMB679	Schwalbe
7970368052_R05C01	NMB684	IlluminaHumanMethylation450k	NMB684	Schwalbe
9403904116_R03C02	NMB69	IlluminaHumanMethylation450k	NMB69	Schwalbe
7970368052_R06C01	NMB690	IlluminaHumanMethylation450k	NMB690	Schwalbe
9421912041_R03C01	NMB70	IlluminaHumanMethylation450k	NMB70	Schwalbe
9421912041_R06C02	NMB707	IlluminaHumanMethylation450k	NMB707	Schwalbe
9421912016_R01C01	NMB708	IlluminaHumanMethylation450k	NMB708	Schwalbe
9421912016_R02C01	NMB709	IlluminaHumanMethylation450k	NMB709	Schwalbe
7970368052_R01C02	NMB712	IlluminaHumanMethylation450k	NMB712	Schwalbe
7970368052_R03C02	NMB715	IlluminaHumanMethylation450k	NMB715	Schwalbe
7973201167_R01C02	NMB717	IlluminaHumanMethylation450k	NMB717	Schwalbe
7973201167_R03C02	NMB718	IlluminaHumanMethylation450k	NMB718	Schwalbe
7973201167_R05C02	NMB719	IlluminaHumanMethylation450k	NMB719	Schwalbe
7970368034_R06C01	NMB720	IlluminaHumanMethylation450k	NMB720	Schwalbe
7970368052_R05C02	NMB723	IlluminaHumanMethylation450k	NMB723	Schwalbe
7970368052_R06C02	NMB724	IlluminaHumanMethylation450k	NMB724	Schwalbe
9403904120_R01C02	NMB725	IlluminaHumanMethylation450k	NMB725	Schwalbe
7973201167_R01C01	NMB726	IlluminaHumanMethylation450k	NMB726	Schwalbe
9403904120_R02C02	NMB727	IlluminaHumanMethylation450k	NMB727	Schwalbe
9403904096_R02C01	NMB729	IlluminaHumanMethylation450k	NMB729	Schwalbe
7973201043_R06C01	NMB730	IlluminaHumanMethylation450k	NMB730	Schwalbe
8359018159_R04C02	NMB732	IlluminaHumanMethylation450k	NMB732	Schwalbe
8359018159_R05C02	NMB733	IlluminaHumanMethylation450k	NMB733	Schwalbe
7970368013_R01C01	NMB734	IlluminaHumanMethylation450k	NMB734	Schwalbe
8359018159_R06C02	NMB735	IlluminaHumanMethylation450k	NMB735	Schwalbe
9403904120_R03C02	NMB736	IlluminaHumanMethylation450k	NMB736	Schwalbe
9403904120_R04C02	NMB737	IlluminaHumanMethylation450k	NMB737	Schwalbe
9403904120_R05C02	NMB739	IlluminaHumanMethylation450k	NMB739	Schwalbe
9403904120_R06C02	NMB740	IlluminaHumanMethylation450k	NMB740	Schwalbe
7973201167_R02C01	NMB741	IlluminaHumanMethylation450k	NMB741	Schwalbe
7973201008_R05C02	NMB742	IlluminaHumanMethylation450k	NMB742	Schwalbe
9403904096_R02C02	NMB743	IlluminaHumanMethylation450k	NMB743	Schwalbe
9421912016_R03C01	NMB745	IlluminaHumanMethylation450k	NMB745	Schwalbe
9421912024_R03C01	NMB747	IlluminaHumanMethylation450k	NMB747	Schwalbe
9421912016_R04C01	NMB748	IlluminaHumanMethylation450k	NMB748	Schwalbe
9421912024_R05C01	NMB749	IlluminaHumanMethylation450k	NMB749	Schwalbe
7973201008_R06C02	NMB754	IlluminaHumanMethylation450k	NMB754	Schwalbe
9422491044_R01C01	NMB755	IlluminaHumanMethylation450k	NMB755	Schwalbe
7973201008_R04C02	NMB756	IlluminaHumanMethylation450k	NMB756	Schwalbe
9403904132_R06C02	NMB757	IlluminaHumanMethylation450k	NMB757	Schwalbe
9422491044_R02C01	NMB758	IlluminaHumanMethylation450k	NMB758	Schwalbe
7973201008_R03C02	NMB759	IlluminaHumanMethylation450k	NMB759	Schwalbe
7973201167_R03C01	NMB760	IlluminaHumanMethylation450k	NMB760	Schwalbe
9422491044_R03C01	NMB761	IlluminaHumanMethylation450k	NMB761	Schwalbe
7973201008_R02C02	NMB762	IlluminaHumanMethylation450k	NMB762	Schwalbe
9422491044_R04C01	NMB763	IlluminaHumanMethylation450k	NMB763	Schwalbe
9422491044_R05C01	NMB764	IlluminaHumanMethylation450k	NMB764	Schwalbe
9422491032_R04C01	NMB765	IlluminaHumanMethylation450k	NMB765	Schwalbe
7973201008_R01C02	NMB766	IlluminaHumanMethylation450k	NMB766	Schwalbe
9403904096_R03C01	NMB767	IlluminaHumanMethylation450k	NMB767	Schwalbe
9422491044_R06C01	NMB768	IlluminaHumanMethylation450k	NMB768	Schwalbe
7973201008_R06C01	NMB769	IlluminaHumanMethylation450k	NMB769	Schwalbe
6264509032_R06C01	NMB77	IlluminaHumanMethylation450k	NMB77	Schwalbe
9422491044_R01C02	NMB770	IlluminaHumanMethylation450k	NMB770	Schwalbe
9422491044_R02C02	NMB771	IlluminaHumanMethylation450k	NMB771	Schwalbe
9403904096_R04C01	NMB772	IlluminaHumanMethylation450k	NMB772	Schwalbe
9647455136_R06C01	NMB773	IlluminaHumanMethylation450k	NMB773	Schwalbe
9403904096_R05C01	NMB774	IlluminaHumanMethylation450k	NMB774	Schwalbe
9647455143_R06C02	NMB78	IlluminaHumanMethylation450k	NMB78	Schwalbe
9422491044_R03C02	NMB782	IlluminaHumanMethylation450k	NMB782	Schwalbe
7973201008_R05C01	NMB783	IlluminaHumanMethylation450k	NMB783	Schwalbe
9422491044_R04C02	NMB784	IlluminaHumanMethylation450k	NMB784	Schwalbe
9422491044_R05C02	NMB785	IlluminaHumanMethylation450k	NMB785	Schwalbe
9403904011_R01C01	NMB787	IlluminaHumanMethylation450k	NMB787	Schwalbe
9403904096_R03C02	NMB788	IlluminaHumanMethylation450k	NMB788	Schwalbe
6026818065_R03C02	NMB79	IlluminaHumanMethylation450k	NMB79	Schwalbe
9403904011_R04C01	NMB791	IlluminaHumanMethylation450k	NMB791	Schwalbe
9403904011_R05C01	NMB793	IlluminaHumanMethylation450k	NMB793	Schwalbe
9403904011_R06C01	NMB794	IlluminaHumanMethylation450k	NMB794	Schwalbe
9403904011_R01C02	NMB795	IlluminaHumanMethylation450k	NMB795	Schwalbe
9403904011_R02C02	NMB797	IlluminaHumanMethylation450k	NMB797	Schwalbe
9403904011_R03C02	NMB798	IlluminaHumanMethylation450k	NMB798	Schwalbe
9403904011_R04C02	NMB799	IlluminaHumanMethylation450k	NMB799	Schwalbe
9422491032_R05C01	NMB80	IlluminaHumanMethylation450k	NMB80	Schwalbe
9403904011_R05C02	NMB800	IlluminaHumanMethylation450k	NMB800	Schwalbe
9403904011_R06C02	NMB801	IlluminaHumanMethylation450k	NMB801	Schwalbe
9403904096_R06C01	NMB803	IlluminaHumanMethylation450k	NMB803	Schwalbe
9422491011_R01C01	NMB804	IlluminaHumanMethylation450k	NMB804	Schwalbe
9403904096_R01C01	NMB805	IlluminaHumanMethylation450k	NMB805	Schwalbe
9422491011_R02C01	NMB806	IlluminaHumanMethylation450k	NMB806	Schwalbe
9422491011_R03C01	NMB807	IlluminaHumanMethylation450k	NMB807	Schwalbe
9422491011_R04C01	NMB808	IlluminaHumanMethylation450k	NMB808	Schwalbe
6026818115_R01C02	NMB81	IlluminaHumanMethylation450k	NMB81	Schwalbe
9403904132_R03C02	NMB810	IlluminaHumanMethylation450k	NMB810	Schwalbe
9403904132_R04C02	NMB812	IlluminaHumanMethylation450k	NMB812	Schwalbe
9647455134_R03C01	NMB816	IlluminaHumanMethylation450k	NMB816	Schwalbe
7973201051_R06C02	NMB82	IlluminaHumanMethylation450k	NMB82	Schwalbe
9421912016_R01C02	NMB825	IlluminaHumanMethylation450k	NMB825	Schwalbe
9647455137_R05C01	NMB830	IlluminaHumanMethylation450k	NMB830	Schwalbe
9422491011_R05C01	NMB831	IlluminaHumanMethylation450k	NMB831	Schwalbe
9422491011_R06C01	NMB832	IlluminaHumanMethylation450k	NMB832	Schwalbe
9403904096_R04C02	NMB858	IlluminaHumanMethylation450k	NMB858	Schwalbe
9422491011_R01C02	NMB859	IlluminaHumanMethylation450k	NMB859	Schwalbe
9422491011_R02C02	NMB866	IlluminaHumanMethylation450k	NMB866	Schwalbe
9403904096_R05C02	NMB867	IlluminaHumanMethylation450k	NMB867	Schwalbe
9403904096_R06C02	NMB868	IlluminaHumanMethylation450k	NMB868	Schwalbe
9422491011_R03C02	NMB869	IlluminaHumanMethylation450k	NMB869	Schwalbe
9403904116_R01C01	NMB870	IlluminaHumanMethylation450k	NMB870	Schwalbe
9403904116_R05C01	NMB872	IlluminaHumanMethylation450k	NMB872	Schwalbe
9403904116_R06C01	NMB873	IlluminaHumanMethylation450k	NMB873	Schwalbe
9403904116_R01C02	NMB874	IlluminaHumanMethylation450k	NMB874	Schwalbe
9403904116_R02C01	NMB889	IlluminaHumanMethylation450k	NMB889	Schwalbe
9647455136_R01C02	NMB89	IlluminaHumanMethylation450k	NMB89	Schwalbe
9422491011_R04C02	NMB890	IlluminaHumanMethylation450k	NMB890	Schwalbe
9422491011_R05C02	NMB891	IlluminaHumanMethylation450k	NMB891	Schwalbe
9422491011_R06C02	NMB892	IlluminaHumanMethylation450k	NMB892	Schwalbe
9403904116_R03C01	NMB894	IlluminaHumanMethylation450k	NMB894	Schwalbe
9403904116_R04C01	NMB897	IlluminaHumanMethylation450k	NMB897	Schwalbe
9647455137_R06C01	NMB898	IlluminaHumanMethylation450k	NMB898	Schwalbe
9647455180_R03C01	NMB899	IlluminaHumanMethylation450k	NMB899	Schwalbe
9647455169_R03C02	NMB905	IlluminaHumanMethylation450k	NMB905	Schwalbe
9647450105_R05C01	NMB907	IlluminaHumanMethylation450k	NMB907	Schwalbe
9647455137_R03C01	NMB908	IlluminaHumanMethylation450k	NMB908	Schwalbe
9647450105_R06C01	NMB910	IlluminaHumanMethylation450k	NMB910	Schwalbe
9647455137_R06C02	NMB92	IlluminaHumanMethylation450k	NMB92	Schwalbe
9647455169_R05C01	NMB93	IlluminaHumanMethylation450k	NMB93	Schwalbe
6026818065_R06C01	NMB94	IlluminaHumanMethylation450k	NMB94	Schwalbe
9647455180_R05C02	PNET30009	IlluminaHumanMethylation450k	PNET30009	Schwalbe
9647455149_R02C02	PNET30015	IlluminaHumanMethylation450k	PNET30015	Schwalbe
9647455144_R04C02	PNET30019	IlluminaHumanMethylation450k	PNET30019	Schwalbe
7970368034_R06C02	PNET30032	IlluminaHumanMethylation450k	PNET30032	Schwalbe
9647450105_R06C02	PNET30035	IlluminaHumanMethylation450k	PNET30035	Schwalbe
9647455143_R06C01	PNET30066	IlluminaHumanMethylation450k	PNET30066	Schwalbe
9647455134_R05C02	PNET30078	IlluminaHumanMethylation450k	PNET30078	Schwalbe
9761749106_R04C01	PNET30106	IlluminaHumanMethylation450k	PNET30106	Schwalbe
9647455150_R05C02	PNET30116	IlluminaHumanMethylation450k	PNET30116	Schwalbe
9647455150_R04C02	PNET30131	IlluminaHumanMethylation450k	PNET30131	Schwalbe
9647455134_R06C02	PNET30141	IlluminaHumanMethylation450k	PNET30141	Schwalbe
9761749106_R03C01	PNET30186	IlluminaHumanMethylation450k	PNET30186	Schwalbe
9647455143_R01C01	PNET30191	IlluminaHumanMethylation450k	PNET30191	Schwalbe
9647455143_R04C01	PNET30193	IlluminaHumanMethylation450k	PNET30193	Schwalbe
7970368034_R05C02	PNET30200	IlluminaHumanMethylation450k	PNET30200	Schwalbe
9761749106_R05C01	PNET350012	IlluminaHumanMethylation450k	PNET350012	Schwalbe
9761749106_R01C02	PNET350015	IlluminaHumanMethylation450k	PNET350015	Schwalbe
9647455134_R06C01	PNET350049	IlluminaHumanMethylation450k	PNET350049	Schwalbe
9647455149_R03C01	PNET350080	IlluminaHumanMethylation450k	PNET350080	Schwalbe
9647455149_R04C01	PNET350091	IlluminaHumanMethylation450k	PNET350091	Schwalbe
9647455150_R05C01	PNET350120	IlluminaHumanMethylation450k	PNET350120	Schwalbe
9647455143_R03C02	PNET350124	IlluminaHumanMethylation450k	PNET350124	Schwalbe
9647455143_R02C01	PNET350161	IlluminaHumanMethylation450k	PNET350161	Schwalbe
9761749106_R01C01	PNET350198	IlluminaHumanMethylation450k	PNET350198	Schwalbe
9647455144_R05C01	PNET350217	IlluminaHumanMethylation450k	PNET350217	Schwalbe
9647455134_R02C02	PNET350241	IlluminaHumanMethylation450k	PNET350241	Schwalbe
9761749106_R02C01	PNET350292	IlluminaHumanMethylation450k	PNET350292	Schwalbe
9761749071_R03C02	NMB906	IlluminaHumanMethylation450k	NMB906	Schwalbe
9761749073_R03C01	NMB915	IlluminaHumanMethylation450k	NMB915	Schwalbe
9761749073_R04C01	NMB916	IlluminaHumanMethylation450k	NMB916	Schwalbe
GSM2260745_7810920068_R01C01	GSM2260745	IlluminaHumanMethylation450k	GSM2260745	Cav+F1564:F2268alli
GSM2260746_7810920068_R03C02	GSM2260746	IlluminaHumanMethylation450k	GSM2260746	Cavalli
GSM2260747_9326189050newLazer_R01C01	GSM2260747	IlluminaHumanMethylation450k	GSM2260747	Cavalli
GSM2260748_7810920069_R05C01	GSM2260748	IlluminaHumanMethylation450k	GSM2260748	Cavalli
GSM2260749_7810920071_R01C01	GSM2260749	IlluminaHumanMethylation450k	GSM2260749	Cavalli
GSM2260750_7810920071_R03C02	GSM2260750	IlluminaHumanMethylation450k	GSM2260750	Cavalli
GSM2260751_7973219015_R01C01	GSM2260751	IlluminaHumanMethylation450k	GSM2260751	Cavalli
GSM2260752_7973219015_R03C02	GSM2260752	IlluminaHumanMethylation450k	GSM2260752	Cavalli
GSM2260753_7973219018_R05C01	GSM2260753	IlluminaHumanMethylation450k	GSM2260753	Cavalli
GSM2260754_7810920080_R05C01	GSM2260754	IlluminaHumanMethylation450k	GSM2260754	Cavalli
GSM2260755_8959312036_R04C02	GSM2260755	IlluminaHumanMethylation450k	GSM2260755	Cavalli
GSM2260756_7810920077_R01C01	GSM2260756	IlluminaHumanMethylation450k	GSM2260756	Cavalli
GSM2260757_7970376002_R01C01	GSM2260757	IlluminaHumanMethylation450k	GSM2260757	Cavalli
GSM2260758_8942334031_R04C01	GSM2260758	IlluminaHumanMethylation450k	GSM2260758	Cavalli
GSM2260759_7970376002_R03C02	GSM2260759	IlluminaHumanMethylation450k	GSM2260759	Cavalli
GSM2260760_7973219045_R01C01	GSM2260760	IlluminaHumanMethylation450k	GSM2260760	Cavalli
GSM2260761_9341679038_R05C01	GSM2260761	IlluminaHumanMethylation450k	GSM2260761	Cavalli
GSM2260762_7810920077_R03C02	GSM2260762	IlluminaHumanMethylation450k	GSM2260762	Cavalli
GSM2260763_7970368003_R01C01	GSM2260763	IlluminaHumanMethylation450k	GSM2260763	Cavalli
GSM2260764_7973219045_R03C02	GSM2260764	IlluminaHumanMethylation450k	GSM2260764	Cavalli
GSM2260765_9326189016_R06C02	GSM2260765	IlluminaHumanMethylation450k	GSM2260765	Cavalli
GSM2260766_9344737005_R01C01	GSM2260766	IlluminaHumanMethylation450k	GSM2260766	Cavalli
GSM2260767_7973219050_R05C01	GSM2260767	IlluminaHumanMethylation450k	GSM2260767	Cavalli
GSM2260768_7973219058_R01C01	GSM2260768	IlluminaHumanMethylation450k	GSM2260768	Cavalli
GSM2260769_7810920078_R05C01	GSM2260769	IlluminaHumanMethylation450k	GSM2260769	Cavalli
GSM2260770_7973219058_R03C02	GSM2260770	IlluminaHumanMethylation450k	GSM2260770	Cavalli
GSM2260771_7970368003_R03C02	GSM2260771	IlluminaHumanMethylation450k	GSM2260771	Cavalli
GSM2260772_7810920079_R03C02	GSM2260772	IlluminaHumanMethylation450k	GSM2260772	Cavalli
GSM2260773_7973219019_R01C01	GSM2260773	IlluminaHumanMethylation450k	GSM2260773	Cavalli
GSM2260774_7970376142_R05C01	GSM2260774	IlluminaHumanMethylation450k	GSM2260774	Cavalli
GSM2260775_7970368139_R05C01	GSM2260775	IlluminaHumanMethylation450k	GSM2260775	Cavalli
GSM2260776_8942326039_R01C01	GSM2260776	IlluminaHumanMethylation450k	GSM2260776	Cavalli
GSM2260777_7970368130_R01C01	GSM2260777	IlluminaHumanMethylation450k	GSM2260777	Cavalli
GSM2260778_8942351134_R04C01	GSM2260778	IlluminaHumanMethylation450k	GSM2260778	Cavalli
GSM2260779_9344737005_R02C01	GSM2260779	IlluminaHumanMethylation450k	GSM2260779	Cavalli
GSM2260780_9344737005_R04C02	GSM2260780	IlluminaHumanMethylation450k	GSM2260780	Cavalli
GSM2260781_7970376154_R01C01	GSM2260781	IlluminaHumanMethylation450k	GSM2260781	Cavalli
GSM2260782_7970376154_R03C02	GSM2260782	IlluminaHumanMethylation450k	GSM2260782	Cavalli
GSM2260783_7970368130_R03C02	GSM2260783	IlluminaHumanMethylation450k	GSM2260783	Cavalli
GSM2260784_7810920068_R02C01	GSM2260784	IlluminaHumanMethylation450k	GSM2260784	Cavalli
GSM2260785_9344737104_R06C01	GSM2260785	IlluminaHumanMethylation450k	GSM2260785	Cavalli
GSM2260786_7970376165_R05C01	GSM2260786	IlluminaHumanMethylation450k	GSM2260786	Cavalli
GSM2260787_8942326054_R02C02	GSM2260787	IlluminaHumanMethylation450k	GSM2260787	Cavalli
GSM2260788_7973219015_R02C01	GSM2260788	IlluminaHumanMethylation450k	GSM2260788	Cavalli
GSM2260789_7810920068_R04C02	GSM2260789	IlluminaHumanMethylation450k	GSM2260789	Cavalli
GSM2260790_7973219015_R04C02	GSM2260790	IlluminaHumanMethylation450k	GSM2260790	Cavalli
GSM2260791_7973219020_R05C01	GSM2260791	IlluminaHumanMethylation450k	GSM2260791	Cavalli
GSM2260792_7973201069_R03C02	GSM2260792	IlluminaHumanMethylation450k	GSM2260792	Cavalli
GSM2260793_7973219045_R04C02	GSM2260793	IlluminaHumanMethylation450k	GSM2260793	Cavalli
GSM2260794_7810920069_R06C01	GSM2260794	IlluminaHumanMethylation450k	GSM2260794	Cavalli
GSM2260795_7810920071_R02C01	GSM2260795	IlluminaHumanMethylation450k	GSM2260795	Cavalli
GSM2260796_7973219058_R02C01	GSM2260796	IlluminaHumanMethylation450k	GSM2260796	Cavalli
GSM2260797_7973219058_R04C02	GSM2260797	IlluminaHumanMethylation450k	GSM2260797	Cavalli
GSM2260798_7970376142_R06C01	GSM2260798	IlluminaHumanMethylation450k	GSM2260798	Cavalli
GSM2260799_7970376154_R02C01	GSM2260799	IlluminaHumanMethylation450k	GSM2260799	Cavalli
GSM2260800_9344737038_R02C01	GSM2260800	IlluminaHumanMethylation450k	GSM2260800	Cavalli
GSM2260801_7970368007_R05C01	GSM2260801	IlluminaHumanMethylation450k	GSM2260801	Cavalli
GSM2260802_7970368045_R01C01	GSM2260802	IlluminaHumanMethylation450k	GSM2260802	Cavalli
GSM2260803_7970368045_R03C02	GSM2260803	IlluminaHumanMethylation450k	GSM2260803	Cavalli
GSM2260804_7970376154_R04C02	GSM2260804	IlluminaHumanMethylation450k	GSM2260804	Cavalli
GSM2260805_7970376165_R06C01	GSM2260805	IlluminaHumanMethylation450k	GSM2260805	Cavalli
GSM2260806_7973219015_R03C01	GSM2260806	IlluminaHumanMethylation450k	GSM2260806	Cavalli
GSM2260807_7973219015_R05C02	GSM2260807	IlluminaHumanMethylation450k	GSM2260807	Cavalli
GSM2260808_7973219018_R01C02	GSM2260808	IlluminaHumanMethylation450k	GSM2260808	Cavalli
GSM2260809_7973219045_R03C01	GSM2260809	IlluminaHumanMethylation450k	GSM2260809	Cavalli
GSM2260810_7973219045_R05C02	GSM2260810	IlluminaHumanMethylation450k	GSM2260810	Cavalli
GSM2260811_7973219050_R01C02	GSM2260811	IlluminaHumanMethylation450k	GSM2260811	Cavalli
GSM2260812_9344737020_R04C02	GSM2260812	IlluminaHumanMethylation450k	GSM2260812	Cavalli
GSM2260813_9305651213newLazer_R06C01	GSM2260813	IlluminaHumanMethylation450k	GSM2260813	Cavalli
GSM2260814_7973219058_R03C01	GSM2260814	IlluminaHumanMethylation450k	GSM2260814	Cavalli
GSM2260815_9344737044_R06C01	GSM2260815	IlluminaHumanMethylation450k	GSM2260815	Cavalli
GSM2260816_8942326039_R04C02	GSM2260816	IlluminaHumanMethylation450k	GSM2260816	Cavalli
GSM2260817_7973219058_R05C02	GSM2260817	IlluminaHumanMethylation450k	GSM2260817	Cavalli
GSM2260818_7973201074_R01C01	GSM2260818	IlluminaHumanMethylation450k	GSM2260818	Cavalli
GSM2260819_7970376142_R01C02	GSM2260819	IlluminaHumanMethylation450k	GSM2260819	Cavalli
GSM2260820_7973219034_R01C01	GSM2260820	IlluminaHumanMethylation450k	GSM2260820	Cavalli
GSM2260821_7973219034_R03C02	GSM2260821	IlluminaHumanMethylation450k	GSM2260821	Cavalli
GSM2260822_7970376154_R03C01	GSM2260822	IlluminaHumanMethylation450k	GSM2260822	Cavalli
GSM2260823_7810920071_R04C02	GSM2260823	IlluminaHumanMethylation450k	GSM2260823	Cavalli
GSM2260824_7970376154_R05C02	GSM2260824	IlluminaHumanMethylation450k	GSM2260824	Cavalli
GSM2260825_7970368124_R05C01	GSM2260825	IlluminaHumanMethylation450k	GSM2260825	Cavalli
GSM2260826_7973219015_R06C02	GSM2260826	IlluminaHumanMethylation450k	GSM2260826	Cavalli
GSM2260827_7973219040_R05C01	GSM2260827	IlluminaHumanMethylation450k	GSM2260827	Cavalli
GSM2260828_9305651233newLazer_R03C02	GSM2260828	IlluminaHumanMethylation450k	GSM2260828	Cavalli
GSM2260829_7970368106_R01C01	GSM2260829	IlluminaHumanMethylation450k	GSM2260829	Cavalli
GSM2260830_7810920080_R06C01	GSM2260830	IlluminaHumanMethylation450k	GSM2260830	Cavalli
GSM2260831_7973219050_R02C02	GSM2260831	IlluminaHumanMethylation450k	GSM2260831	Cavalli
GSM2260832_7810920077_R02C01	GSM2260832	IlluminaHumanMethylation450k	GSM2260832	Cavalli
GSM2260833_7973219058_R04C01	GSM2260833	IlluminaHumanMethylation450k	GSM2260833	Cavalli
GSM2260834_7973201149_R01C01	GSM2260834	IlluminaHumanMethylation450k	GSM2260834	Cavalli
GSM2260835_7810920077_R04C02	GSM2260835	IlluminaHumanMethylation450k	GSM2260835	Cavalli
GSM2260836_7810920078_R06C01	GSM2260836	IlluminaHumanMethylation450k	GSM2260836	Cavalli
GSM2260837_7810920079_R02C01	GSM2260837	IlluminaHumanMethylation450k	GSM2260837	Cavalli
GSM2260838_7810920079_R04C02	GSM2260838	IlluminaHumanMethylation450k	GSM2260838	Cavalli
GSM2260839_7810920097_R06C01	GSM2260839	IlluminaHumanMethylation450k	GSM2260839	Cavalli
GSM2260840_7973219058_R06C02	GSM2260840	IlluminaHumanMethylation450k	GSM2260840	Cavalli
GSM2260841_8942334031_R06C01	GSM2260841	IlluminaHumanMethylation450k	GSM2260841	Cavalli
GSM2260842_7970376142_R02C02	GSM2260842	IlluminaHumanMethylation450k	GSM2260842	Cavalli
GSM2260843_8942326054_R03C02	GSM2260843	IlluminaHumanMethylation450k	GSM2260843	Cavalli
GSM2260844_7796806110_R01C01	GSM2260844	IlluminaHumanMethylation450k	GSM2260844	Cavalli
GSM2260845_7796806110_R02C01	GSM2260845	IlluminaHumanMethylation450k	GSM2260845	Cavalli
GSM2260846_7810920068_R03C01	GSM2260846	IlluminaHumanMethylation450k	GSM2260846	Cavalli
GSM2260847_7810920068_R05C02	GSM2260847	IlluminaHumanMethylation450k	GSM2260847	Cavalli
GSM2260848_7970376154_R04C01	GSM2260848	IlluminaHumanMethylation450k	GSM2260848	Cavalli
GSM2260849_7810920069_R01C02	GSM2260849	IlluminaHumanMethylation450k	GSM2260849	Cavalli
GSM2260850_7970376165_R02C02	GSM2260850	IlluminaHumanMethylation450k	GSM2260850	Cavalli
GSM2260851_9341679019_R03C01	GSM2260851	IlluminaHumanMethylation450k	GSM2260851	Cavalli
GSM2260852_7810920071_R03C01	GSM2260852	IlluminaHumanMethylation450k	GSM2260852	Cavalli
GSM2260853_7810920071_R05C02	GSM2260853	IlluminaHumanMethylation450k	GSM2260853	Cavalli
GSM2260854_7973219015_R05C01	GSM2260854	IlluminaHumanMethylation450k	GSM2260854	Cavalli
GSM2260855_7810920080_R01C02	GSM2260855	IlluminaHumanMethylation450k	GSM2260855	Cavalli
GSM2260856_7973219018_R01C01	GSM2260856	IlluminaHumanMethylation450k	GSM2260856	Cavalli
GSM2260857_7810920077_R03C01	GSM2260857	IlluminaHumanMethylation450k	GSM2260857	Cavalli
GSM2260858_7973219045_R05C01	GSM2260858	IlluminaHumanMethylation450k	GSM2260858	Cavalli
GSM2260859_7810920077_R05C02	GSM2260859	IlluminaHumanMethylation450k	GSM2260859	Cavalli
GSM2260860_7973219050_R03C02	GSM2260860	IlluminaHumanMethylation450k	GSM2260860	Cavalli
GSM2260861_7810920078_R01C02	GSM2260861	IlluminaHumanMethylation450k	GSM2260861	Cavalli
GSM2260862_7973219058_R05C01	GSM2260862	IlluminaHumanMethylation450k	GSM2260862	Cavalli
GSM2260863_7810920079_R03C01	GSM2260863	IlluminaHumanMethylation450k	GSM2260863	Cavalli
GSM2260864_7970376142_R01C01	GSM2260864	IlluminaHumanMethylation450k	GSM2260864	Cavalli
GSM2260865_7970376142_R03C02	GSM2260865	IlluminaHumanMethylation450k	GSM2260865	Cavalli
GSM2260866_7810920079_R05C02	GSM2260866	IlluminaHumanMethylation450k	GSM2260866	Cavalli
GSM2260867_7810920097_R01C02	GSM2260867	IlluminaHumanMethylation450k	GSM2260867	Cavalli
GSM2260868_7970376154_R05C01	GSM2260868	IlluminaHumanMethylation450k	GSM2260868	Cavalli
GSM2260869_7970376165_R03C02	GSM2260869	IlluminaHumanMethylation450k	GSM2260869	Cavalli
GSM2260870_7810920068_R04C01	GSM2260870	IlluminaHumanMethylation450k	GSM2260870	Cavalli
GSM2260871_7810920068_R06C02	GSM2260871	IlluminaHumanMethylation450k	GSM2260871	Cavalli
GSM2260872_7973219018_R02C01	GSM2260872	IlluminaHumanMethylation450k	GSM2260872	Cavalli
GSM2260873_7973219018_R04C02	GSM2260873	IlluminaHumanMethylation450k	GSM2260873	Cavalli
GSM2260874_7973219045_R06C01	GSM2260874	IlluminaHumanMethylation450k	GSM2260874	Cavalli
GSM2260875_7973219050_R02C01	GSM2260875	IlluminaHumanMethylation450k	GSM2260875	Cavalli
GSM2260876_7973219058_R06C01	GSM2260876	IlluminaHumanMethylation450k	GSM2260876	Cavalli
GSM2260877_7970376142_R02C01	GSM2260877	IlluminaHumanMethylation450k	GSM2260877	Cavalli
GSM2260878_7970376142_R04C02	GSM2260878	IlluminaHumanMethylation450k	GSM2260878	Cavalli
GSM2260879_7970376154_R06C01	GSM2260879	IlluminaHumanMethylation450k	GSM2260879	Cavalli
GSM2260880_7810920071_R04C01	GSM2260880	IlluminaHumanMethylation450k	GSM2260880	Cavalli
GSM2260881_7970376165_R02C01	GSM2260881	IlluminaHumanMethylation450k	GSM2260881	Cavalli
GSM2260882_7810920071_R06C02	GSM2260882	IlluminaHumanMethylation450k	GSM2260882	Cavalli
GSM2260883_7970376165_R04C02	GSM2260883	IlluminaHumanMethylation450k	GSM2260883	Cavalli
GSM2260884_7973219015_R01C02	GSM2260884	IlluminaHumanMethylation450k	GSM2260884	Cavalli
GSM2260885_7810920080_R02C02	GSM2260885	IlluminaHumanMethylation450k	GSM2260885	Cavalli
GSM2260886_7973219018_R03C01	GSM2260886	IlluminaHumanMethylation450k	GSM2260886	Cavalli
GSM2260887_7973219018_R05C02	GSM2260887	IlluminaHumanMethylation450k	GSM2260887	Cavalli
GSM2260888_7810920077_R04C01	GSM2260888	IlluminaHumanMethylation450k	GSM2260888	Cavalli
GSM2260889_7973219045_R01C02	GSM2260889	IlluminaHumanMethylation450k	GSM2260889	Cavalli
GSM2260890_7810920078_R02C02	GSM2260890	IlluminaHumanMethylation450k	GSM2260890	Cavalli
GSM2260891_7810920079_R04C01	GSM2260891	IlluminaHumanMethylation450k	GSM2260891	Cavalli
GSM2260892_7973219050_R03C01	GSM2260892	IlluminaHumanMethylation450k	GSM2260892	Cavalli
GSM2260893_7810920079_R06C02	GSM2260893	IlluminaHumanMethylation450k	GSM2260893	Cavalli
GSM2260894_7796806110_R06C01	GSM2260894	IlluminaHumanMethylation450k	GSM2260894	Cavalli
GSM2260895_7973219050_R05C02	GSM2260895	IlluminaHumanMethylation450k	GSM2260895	Cavalli
GSM2260896_7973219058_R01C02	GSM2260896	IlluminaHumanMethylation450k	GSM2260896	Cavalli
GSM2260897_7810920097_R02C02	GSM2260897	IlluminaHumanMethylation450k	GSM2260897	Cavalli
GSM2260898_7810920068_R05C01	GSM2260898	IlluminaHumanMethylation450k	GSM2260898	Cavalli
GSM2260899_7810920069_R01C01	GSM2260899	IlluminaHumanMethylation450k	GSM2260899	Cavalli
GSM2260900_7970376154_R01C02	GSM2260900	IlluminaHumanMethylation450k	GSM2260900	Cavalli
GSM2260901_7973201166_R05C01	GSM2260901	IlluminaHumanMethylation450k	GSM2260901	Cavalli
GSM2260902_7970368003_R02C01	GSM2260902	IlluminaHumanMethylation450k	GSM2260902	Cavalli
GSM2260903_7970368003_R04C02	GSM2260903	IlluminaHumanMethylation450k	GSM2260903	Cavalli
GSM2260904_7970376165_R03C01	GSM2260904	IlluminaHumanMethylation450k	GSM2260904	Cavalli
GSM2260905_7810920069_R03C02	GSM2260905	IlluminaHumanMethylation450k	GSM2260905	Cavalli
GSM2260906_7810920071_R05C01	GSM2260906	IlluminaHumanMethylation450k	GSM2260906	Cavalli
GSM2260907_7973201143_R06C01	GSM2260907	IlluminaHumanMethylation450k	GSM2260907	Cavalli
GSM2260908_7810920080_R01C01	GSM2260908	IlluminaHumanMethylation450k	GSM2260908	Cavalli
GSM2260909_7810920080_R03C02	GSM2260909	IlluminaHumanMethylation450k	GSM2260909	Cavalli
GSM2260910_7970376165_R05C02	GSM2260910	IlluminaHumanMethylation450k	GSM2260910	Cavalli
GSM2260911_7810920077_R05C01	GSM2260911	IlluminaHumanMethylation450k	GSM2260911	Cavalli
GSM2260912_7973219015_R02C02	GSM2260912	IlluminaHumanMethylation450k	GSM2260912	Cavalli
GSM2260913_7973219045_R02C02	GSM2260913	IlluminaHumanMethylation450k	GSM2260913	Cavalli
GSM2260914_7973219050_R04C01	GSM2260914	IlluminaHumanMethylation450k	GSM2260914	Cavalli
GSM2260915_7973219050_R06C02	GSM2260915	IlluminaHumanMethylation450k	GSM2260915	Cavalli
GSM2260916_7973219058_R02C02	GSM2260916	IlluminaHumanMethylation450k	GSM2260916	Cavalli
GSM2260917_7973201069_R02C01	GSM2260917	IlluminaHumanMethylation450k	GSM2260917	Cavalli
GSM2260918_7970376142_R04C01	GSM2260918	IlluminaHumanMethylation450k	GSM2260918	Cavalli
GSM2260919_7810920078_R01C01	GSM2260919	IlluminaHumanMethylation450k	GSM2260919	Cavalli
GSM2260920_7973201069_R04C02	GSM2260920	IlluminaHumanMethylation450k	GSM2260920	Cavalli
GSM2260921_9326189014_R01C02	GSM2260921	IlluminaHumanMethylation450k	GSM2260921	Cavalli
GSM2260922_7970376142_R06C02	GSM2260922	IlluminaHumanMethylation450k	GSM2260922	Cavalli
GSM2260923_7970376154_R02C02	GSM2260923	IlluminaHumanMethylation450k	GSM2260923	Cavalli
GSM2260924_7970376165_R04C01	GSM2260924	IlluminaHumanMethylation450k	GSM2260924	Cavalli
GSM2260925_9326189023_R05C02	GSM2260925	IlluminaHumanMethylation450k	GSM2260925	Cavalli
GSM2260926_7970376165_R06C02	GSM2260926	IlluminaHumanMethylation450k	GSM2260926	Cavalli
GSM2260927_7970376048_R01C01	GSM2260927	IlluminaHumanMethylation450k	GSM2260927	Cavalli
GSM2260928_7810920078_R03C02	GSM2260928	IlluminaHumanMethylation450k	GSM2260928	Cavalli
GSM2260929_7970376048_R03C02	GSM2260929	IlluminaHumanMethylation450k	GSM2260929	Cavalli
GSM2260930_9326189054newLazer_R01C01	GSM2260930	IlluminaHumanMethylation450k	GSM2260930	Cavalli
GSM2260931_7810920079_R05C01	GSM2260931	IlluminaHumanMethylation450k	GSM2260931	Cavalli
GSM2260932_7970376123_R03C02	GSM2260932	IlluminaHumanMethylation450k	GSM2260932	Cavalli
GSM2260933_8942326025_R05C01	GSM2260933	IlluminaHumanMethylation450k	GSM2260933	Cavalli
GSM2260934_7970368068_R05C01	GSM2260934	IlluminaHumanMethylation450k	GSM2260934	Cavalli
GSM2260935_7970368007_R06C01	GSM2260935	IlluminaHumanMethylation450k	GSM2260935	Cavalli
GSM2260936_7810920097_R01C01	GSM2260936	IlluminaHumanMethylation450k	GSM2260936	Cavalli
GSM2260937_7970376085_R03C02	GSM2260937	IlluminaHumanMethylation450k	GSM2260937	Cavalli
GSM2260938_9326189054newLazer_R03C02	GSM2260938	IlluminaHumanMethylation450k	GSM2260938	Cavalli
GSM2260939_7970368069_R05C01	GSM2260939	IlluminaHumanMethylation450k	GSM2260939	Cavalli
GSM2260940_7970376118_R03C02	GSM2260940	IlluminaHumanMethylation450k	GSM2260940	Cavalli
GSM2260941_9344737073_R01C02	GSM2260941	IlluminaHumanMethylation450k	GSM2260941	Cavalli
GSM2260942_7973219003_R05C01	GSM2260942	IlluminaHumanMethylation450k	GSM2260942	Cavalli
GSM2260943_7810920097_R03C02	GSM2260943	IlluminaHumanMethylation450k	GSM2260943	Cavalli
GSM2260944_7970376048_R02C01	GSM2260944	IlluminaHumanMethylation450k	GSM2260944	Cavalli
GSM2260945_7973201074_R04C02	GSM2260945	IlluminaHumanMethylation450k	GSM2260945	Cavalli
GSM2260946_7970376149_R06C01	GSM2260946	IlluminaHumanMethylation450k	GSM2260946	Cavalli
GSM2260947_7970376123_R02C01	GSM2260947	IlluminaHumanMethylation450k	GSM2260947	Cavalli
GSM2260948_7810920069_R02C01	GSM2260948	IlluminaHumanMethylation450k	GSM2260948	Cavalli
GSM2260949_7970368068_R06C01	GSM2260949	IlluminaHumanMethylation450k	GSM2260949	Cavalli
GSM2260950_7970376085_R02C01	GSM2260950	IlluminaHumanMethylation450k	GSM2260950	Cavalli
GSM2260951_9344737038_R05C02	GSM2260951	IlluminaHumanMethylation450k	GSM2260951	Cavalli
GSM2260952_7810920071_R06C01	GSM2260952	IlluminaHumanMethylation450k	GSM2260952	Cavalli
GSM2260953_7970376085_R04C02	GSM2260953	IlluminaHumanMethylation450k	GSM2260953	Cavalli
GSM2260954_7970368069_R06C01	GSM2260954	IlluminaHumanMethylation450k	GSM2260954	Cavalli
GSM2260955_7970376118_R02C01	GSM2260955	IlluminaHumanMethylation450k	GSM2260955	Cavalli
GSM2260956_7970376118_R04C02	GSM2260956	IlluminaHumanMethylation450k	GSM2260956	Cavalli
GSM2260957_7973219003_R06C01	GSM2260957	IlluminaHumanMethylation450k	GSM2260957	Cavalli
GSM2260958_7970376048_R03C01	GSM2260958	IlluminaHumanMethylation450k	GSM2260958	Cavalli
GSM2260959_7970376123_R03C01	GSM2260959	IlluminaHumanMethylation450k	GSM2260959	Cavalli
GSM2260960_7970368068_R01C02	GSM2260960	IlluminaHumanMethylation450k	GSM2260960	Cavalli
GSM2260961_7973219042_R03C02	GSM2260961	IlluminaHumanMethylation450k	GSM2260961	Cavalli
GSM2260962_7970376150_R03C02	GSM2260962	IlluminaHumanMethylation450k	GSM2260962	Cavalli
GSM2260963_7810920078_R02C01	GSM2260963	IlluminaHumanMethylation450k	GSM2260963	Cavalli
GSM2260964_7970376085_R03C01	GSM2260964	IlluminaHumanMethylation450k	GSM2260964	Cavalli
GSM2260965_7970376085_R05C02	GSM2260965	IlluminaHumanMethylation450k	GSM2260965	Cavalli
GSM2260966_7810920078_R04C02	GSM2260966	IlluminaHumanMethylation450k	GSM2260966	Cavalli
GSM2260967_7970376002_R02C01	GSM2260967	IlluminaHumanMethylation450k	GSM2260967	Cavalli
GSM2260968_7970376002_R04C02	GSM2260968	IlluminaHumanMethylation450k	GSM2260968	Cavalli
GSM2260969_7970376118_R03C01	GSM2260969	IlluminaHumanMethylation450k	GSM2260969	Cavalli
GSM2260970_7970368130_R02C01	GSM2260970	IlluminaHumanMethylation450k	GSM2260970	Cavalli
GSM2260971_9326189015newLazer_R01C02	GSM2260971	IlluminaHumanMethylation450k	GSM2260971	Cavalli
GSM2260972_7973219052_R05C01	GSM2260972	IlluminaHumanMethylation450k	GSM2260972	Cavalli
GSM2260973_7973201149_R04C02	GSM2260973	IlluminaHumanMethylation450k	GSM2260973	Cavalli
GSM2260974_7810920079_R06C01	GSM2260974	IlluminaHumanMethylation450k	GSM2260974	Cavalli
GSM2260975_7810920097_R02C01	GSM2260975	IlluminaHumanMethylation450k	GSM2260975	Cavalli
GSM2260976_7970376118_R05C02	GSM2260976	IlluminaHumanMethylation450k	GSM2260976	Cavalli
GSM2260977_7973219003_R01C02	GSM2260977	IlluminaHumanMethylation450k	GSM2260977	Cavalli
GSM2260978_7973201166_R06C01	GSM2260978	IlluminaHumanMethylation450k	GSM2260978	Cavalli
GSM2260979_7970376048_R04C01	GSM2260979	IlluminaHumanMethylation450k	GSM2260979	Cavalli
GSM2260980_7970368130_R04C02	GSM2260980	IlluminaHumanMethylation450k	GSM2260980	Cavalli
GSM2260981_7810920097_R04C02	GSM2260981	IlluminaHumanMethylation450k	GSM2260981	Cavalli
GSM2260982_7970376001_R06C01	GSM2260982	IlluminaHumanMethylation450k	GSM2260982	Cavalli
GSM2260983_7810920068_R01C02	GSM2260983	IlluminaHumanMethylation450k	GSM2260983	Cavalli
GSM2260984_7970376048_R06C02	GSM2260984	IlluminaHumanMethylation450k	GSM2260984	Cavalli
GSM2260985_7810920069_R03C01	GSM2260985	IlluminaHumanMethylation450k	GSM2260985	Cavalli
GSM2260986_9326189010newLazer_R05C02	GSM2260986	IlluminaHumanMethylation450k	GSM2260986	Cavalli
GSM2260987_7970368045_R02C01	GSM2260987	IlluminaHumanMethylation450k	GSM2260987	Cavalli
GSM2260988_7970368003_R03C01	GSM2260988	IlluminaHumanMethylation450k	GSM2260988	Cavalli
GSM2260989_7970376149_R02C02	GSM2260989	IlluminaHumanMethylation450k	GSM2260989	Cavalli
GSM2260990_7970376123_R04C01	GSM2260990	IlluminaHumanMethylation450k	GSM2260990	Cavalli
GSM2260991_7970376123_R06C02	GSM2260991	IlluminaHumanMethylation450k	GSM2260991	Cavalli
GSM2260992_9326189036newLazer_R01C02	GSM2260992	IlluminaHumanMethylation450k	GSM2260992	Cavalli
GSM2260993_7970368068_R02C02	GSM2260993	IlluminaHumanMethylation450k	GSM2260993	Cavalli
GSM2260994_7970376085_R04C01	GSM2260994	IlluminaHumanMethylation450k	GSM2260994	Cavalli
GSM2260995_7810920069_R05C02	GSM2260995	IlluminaHumanMethylation450k	GSM2260995	Cavalli
GSM2260996_7970376085_R06C02	GSM2260996	IlluminaHumanMethylation450k	GSM2260996	Cavalli
GSM2260997_7970368069_R02C02	GSM2260997	IlluminaHumanMethylation450k	GSM2260997	Cavalli
GSM2260998_7973219019_R02C01	GSM2260998	IlluminaHumanMethylation450k	GSM2260998	Cavalli
GSM2260999_7970376118_R04C01	GSM2260999	IlluminaHumanMethylation450k	GSM2260999	Cavalli
GSM2261000_9326189045_R03C01	GSM2261000	IlluminaHumanMethylation450k	GSM2261000	Cavalli
GSM2261001_9326189045_R05C02	GSM2261001	IlluminaHumanMethylation450k	GSM2261001	Cavalli
GSM2261002_7810920071_R01C02	GSM2261002	IlluminaHumanMethylation450k	GSM2261002	Cavalli
GSM2261003_9305651213newLazer_R01C02	GSM2261003	IlluminaHumanMethylation450k	GSM2261003	Cavalli
GSM2261004_7973219019_R04C02	GSM2261004	IlluminaHumanMethylation450k	GSM2261004	Cavalli
GSM2261005_7810920080_R03C01	GSM2261005	IlluminaHumanMethylation450k	GSM2261005	Cavalli
GSM2261006_7970368045_R04C02	GSM2261006	IlluminaHumanMethylation450k	GSM2261006	Cavalli
GSM2261007_7970368124_R06C01	GSM2261007	IlluminaHumanMethylation450k	GSM2261007	Cavalli
GSM2261008_7970368003_R05C02	GSM2261008	IlluminaHumanMethylation450k	GSM2261008	Cavalli
GSM2261009_7810920080_R05C02	GSM2261009	IlluminaHumanMethylation450k	GSM2261009	Cavalli
GSM2261010_7970376118_R06C02	GSM2261010	IlluminaHumanMethylation450k	GSM2261010	Cavalli
GSM2261011_7973219003_R02C02	GSM2261011	IlluminaHumanMethylation450k	GSM2261011	Cavalli
GSM2261012_7973219042_R02C01	GSM2261012	IlluminaHumanMethylation450k	GSM2261012	Cavalli
GSM2261013_7970376048_R05C01	GSM2261013	IlluminaHumanMethylation450k	GSM2261013	Cavalli
GSM2261014_7970376149_R01C01	GSM2261014	IlluminaHumanMethylation450k	GSM2261014	Cavalli
GSM2261015_7810920077_R01C02	GSM2261015	IlluminaHumanMethylation450k	GSM2261015	Cavalli
GSM2261016_7970376149_R03C02	GSM2261016	IlluminaHumanMethylation450k	GSM2261016	Cavalli
GSM2261017_7810920078_R03C01	GSM2261017	IlluminaHumanMethylation450k	GSM2261017	Cavalli
GSM2261018_7973201143_R01C02	GSM2261018	IlluminaHumanMethylation450k	GSM2261018	Cavalli
GSM2261019_7970376123_R05C01	GSM2261019	IlluminaHumanMethylation450k	GSM2261019	Cavalli
GSM2261020_7810920078_R05C02	GSM2261020	IlluminaHumanMethylation450k	GSM2261020	Cavalli
GSM2261021_7810920079_R01C02	GSM2261021	IlluminaHumanMethylation450k	GSM2261021	Cavalli
GSM2261022_7970368106_R02C01	GSM2261022	IlluminaHumanMethylation450k	GSM2261022	Cavalli
GSM2261023_7810920068_R02C02	GSM2261023	IlluminaHumanMethylation450k	GSM2261023	Cavalli
GSM2261024_7973201069_R05C02	GSM2261024	IlluminaHumanMethylation450k	GSM2261024	Cavalli
GSM2261025_7970376085_R05C01	GSM2261025	IlluminaHumanMethylation450k	GSM2261025	Cavalli
GSM2261026_7970368069_R01C01	GSM2261026	IlluminaHumanMethylation450k	GSM2261026	Cavalli
GSM2261027_7970368069_R03C02	GSM2261027	IlluminaHumanMethylation450k	GSM2261027	Cavalli
GSM2261028_7973219042_R04C02	GSM2261028	IlluminaHumanMethylation450k	GSM2261028	Cavalli
GSM2261029_7973219003_R01C01	GSM2261029	IlluminaHumanMethylation450k	GSM2261029	Cavalli
GSM2261030_7973219003_R03C02	GSM2261030	IlluminaHumanMethylation450k	GSM2261030	Cavalli
GSM2261031_7973201149_R03C01	GSM2261031	IlluminaHumanMethylation450k	GSM2261031	Cavalli
GSM2261032_7973201149_R05C02	GSM2261032	IlluminaHumanMethylation450k	GSM2261032	Cavalli
GSM2261033_8942326025_R06C02	GSM2261033	IlluminaHumanMethylation450k	GSM2261033	Cavalli
GSM2261034_7970376149_R02C01	GSM2261034	IlluminaHumanMethylation450k	GSM2261034	Cavalli
GSM2261035_9326189027newLazer_R05C01	GSM2261035	IlluminaHumanMethylation450k	GSM2261035	Cavalli
GSM2261036_7970376149_R04C02	GSM2261036	IlluminaHumanMethylation450k	GSM2261036	Cavalli
GSM2261037_7973201166_R01C02	GSM2261037	IlluminaHumanMethylation450k	GSM2261037	Cavalli
GSM2261038_7970368106_R04C02	GSM2261038	IlluminaHumanMethylation450k	GSM2261038	Cavalli
GSM2261039_7970376123_R06C01	GSM2261039	IlluminaHumanMethylation450k	GSM2261039	Cavalli
GSM2261040_7970368003_R04C01	GSM2261040	IlluminaHumanMethylation450k	GSM2261040	Cavalli
GSM2261041_7810920069_R06C02	GSM2261041	IlluminaHumanMethylation450k	GSM2261041	Cavalli
GSM2261042_7810920071_R02C02	GSM2261042	IlluminaHumanMethylation450k	GSM2261042	Cavalli
GSM2261043_7970368068_R02C01	GSM2261043	IlluminaHumanMethylation450k	GSM2261043	Cavalli
GSM2261044_7810920080_R04C01	GSM2261044	IlluminaHumanMethylation450k	GSM2261044	Cavalli
GSM2261045_7970368068_R04C02	GSM2261045	IlluminaHumanMethylation450k	GSM2261045	Cavalli
GSM2261046_7970376085_R06C01	GSM2261046	IlluminaHumanMethylation450k	GSM2261046	Cavalli
GSM2261047_7970368069_R02C01	GSM2261047	IlluminaHumanMethylation450k	GSM2261047	Cavalli
GSM2261048_7970368069_R04C02	GSM2261048	IlluminaHumanMethylation450k	GSM2261048	Cavalli
GSM2261049_8942351049_R06C01	GSM2261049	IlluminaHumanMethylation450k	GSM2261049	Cavalli
GSM2261050_7810920080_R06C02	GSM2261050	IlluminaHumanMethylation450k	GSM2261050	Cavalli
GSM2261051_7970376150_R02C01	GSM2261051	IlluminaHumanMethylation450k	GSM2261051	Cavalli
GSM2261052_7970368003_R06C02	GSM2261052	IlluminaHumanMethylation450k	GSM2261052	Cavalli
GSM2261053_9344737020_R03C01	GSM2261053	IlluminaHumanMethylation450k	GSM2261053	Cavalli
GSM2261054_7973201143_R02C02	GSM2261054	IlluminaHumanMethylation450k	GSM2261054	Cavalli
GSM2261055_7973201069_R04C01	GSM2261055	IlluminaHumanMethylation450k	GSM2261055	Cavalli
GSM2261056_8942326039_R04C01	GSM2261056	IlluminaHumanMethylation450k	GSM2261056	Cavalli
GSM2261057_7973219003_R02C01	GSM2261057	IlluminaHumanMethylation450k	GSM2261057	Cavalli
GSM2261058_7973219003_R04C02	GSM2261058	IlluminaHumanMethylation450k	GSM2261058	Cavalli
GSM2261059_7810920077_R02C02	GSM2261059	IlluminaHumanMethylation450k	GSM2261059	Cavalli
GSM2261060_8942334031_R06C02	GSM2261060	IlluminaHumanMethylation450k	GSM2261060	Cavalli
GSM2261061_7970376048_R01C02	GSM2261061	IlluminaHumanMethylation450k	GSM2261061	Cavalli
GSM2261062_7970376149_R03C01	GSM2261062	IlluminaHumanMethylation450k	GSM2261062	Cavalli
GSM2261063_7970376150_R04C02	GSM2261063	IlluminaHumanMethylation450k	GSM2261063	Cavalli
GSM2261064_7970376149_R05C02	GSM2261064	IlluminaHumanMethylation450k	GSM2261064	Cavalli
GSM2261065_7970376123_R01C02	GSM2261065	IlluminaHumanMethylation450k	GSM2261065	Cavalli
GSM2261066_7970368068_R03C01	GSM2261066	IlluminaHumanMethylation450k	GSM2261066	Cavalli
GSM2261067_7970376002_R03C01	GSM2261067	IlluminaHumanMethylation450k	GSM2261067	Cavalli
GSM2261068_7973219052_R06C01	GSM2261068	IlluminaHumanMethylation450k	GSM2261068	Cavalli
GSM2261069_7970376002_R05C02	GSM2261069	IlluminaHumanMethylation450k	GSM2261069	Cavalli
GSM2261070_7970368068_R05C02	GSM2261070	IlluminaHumanMethylation450k	GSM2261070	Cavalli
GSM2261071_7970376085_R01C02	GSM2261071	IlluminaHumanMethylation450k	GSM2261071	Cavalli
GSM2261072_7810920078_R04C01	GSM2261072	IlluminaHumanMethylation450k	GSM2261072	Cavalli
GSM2261073_7970368069_R03C01	GSM2261073	IlluminaHumanMethylation450k	GSM2261073	Cavalli
GSM2261074_7973201074_R04C01	GSM2261074	IlluminaHumanMethylation450k	GSM2261074	Cavalli
GSM2261075_7970368069_R05C02	GSM2261075	IlluminaHumanMethylation450k	GSM2261075	Cavalli
GSM2261076_7970368139_R01C02	GSM2261076	IlluminaHumanMethylation450k	GSM2261076	Cavalli
GSM2261077_7970376118_R01C02	GSM2261077	IlluminaHumanMethylation450k	GSM2261077	Cavalli
GSM2261078_7973219003_R03C01	GSM2261078	IlluminaHumanMethylation450k	GSM2261078	Cavalli
GSM2261079_7973219003_R05C02	GSM2261079	IlluminaHumanMethylation450k	GSM2261079	Cavalli
GSM2261080_7970376048_R02C02	GSM2261080	IlluminaHumanMethylation450k	GSM2261080	Cavalli
GSM2261081_7970376149_R04C01	GSM2261081	IlluminaHumanMethylation450k	GSM2261081	Cavalli
GSM2261082_7970376149_R06C02	GSM2261082	IlluminaHumanMethylation450k	GSM2261082	Cavalli
GSM2261083_7970376123_R02C02	GSM2261083	IlluminaHumanMethylation450k	GSM2261083	Cavalli
GSM2261084_7973201074_R06C02	GSM2261084	IlluminaHumanMethylation450k	GSM2261084	Cavalli
GSM2261085_7970368130_R03C01	GSM2261085	IlluminaHumanMethylation450k	GSM2261085	Cavalli
GSM2261086_7970368130_R05C02	GSM2261086	IlluminaHumanMethylation450k	GSM2261086	Cavalli
GSM2261087_7970368068_R04C01	GSM2261087	IlluminaHumanMethylation450k	GSM2261087	Cavalli
GSM2261088_7973201149_R04C01	GSM2261088	IlluminaHumanMethylation450k	GSM2261088	Cavalli
GSM2261089_7973201149_R06C02	GSM2261089	IlluminaHumanMethylation450k	GSM2261089	Cavalli
GSM2261090_7970368068_R06C02	GSM2261090	IlluminaHumanMethylation450k	GSM2261090	Cavalli
GSM2261091_9305651213newLazer_R02C02	GSM2261091	IlluminaHumanMethylation450k	GSM2261091	Cavalli
GSM2261092_7970368069_R04C01	GSM2261092	IlluminaHumanMethylation450k	GSM2261092	Cavalli
GSM2261093_7970368069_R06C02	GSM2261093	IlluminaHumanMethylation450k	GSM2261093	Cavalli
GSM2261094_7970376118_R02C02	GSM2261094	IlluminaHumanMethylation450k	GSM2261094	Cavalli
GSM2261095_7973219003_R04C01	GSM2261095	IlluminaHumanMethylation450k	GSM2261095	Cavalli
GSM2261096_7970376001_R01C02	GSM2261096	IlluminaHumanMethylation450k	GSM2261096	Cavalli
GSM2261097_7973219003_R06C02	GSM2261097	IlluminaHumanMethylation450k	GSM2261097	Cavalli
GSM2261098_7973219019_R05C02	GSM2261098	IlluminaHumanMethylation450k	GSM2261098	Cavalli
GSM2261099_7970376163_R01C01	GSM2261099	IlluminaHumanMethylation450k	GSM2261099	Cavalli
GSM2261100_7970376163_R03C02	GSM2261100	IlluminaHumanMethylation450k	GSM2261100	Cavalli
GSM2261101_7970376167_R05C01	GSM2261101	IlluminaHumanMethylation450k	GSM2261101	Cavalli
GSM2261102_7973219001_R02C01	GSM2261102	IlluminaHumanMethylation450k	GSM2261102	Cavalli
GSM2261103_7973219001_R04C02	GSM2261103	IlluminaHumanMethylation450k	GSM2261103	Cavalli
GSM2261104_7973219007_R02C01	GSM2261104	IlluminaHumanMethylation450k	GSM2261104	Cavalli
GSM2261105_7973219007_R04C02	GSM2261105	IlluminaHumanMethylation450k	GSM2261105	Cavalli
GSM2261106_7973219008_R06C01	GSM2261106	IlluminaHumanMethylation450k	GSM2261106	Cavalli
GSM2261107_7970376148_R02C01	GSM2261107	IlluminaHumanMethylation450k	GSM2261107	Cavalli
GSM2261108_7970376148_R04C02	GSM2261108	IlluminaHumanMethylation450k	GSM2261108	Cavalli
GSM2261109_7970376151_R06C01	GSM2261109	IlluminaHumanMethylation450k	GSM2261109	Cavalli
GSM2261110_7970376163_R04C02	GSM2261110	IlluminaHumanMethylation450k	GSM2261110	Cavalli
GSM2261111_7970376167_R06C01	GSM2261111	IlluminaHumanMethylation450k	GSM2261111	Cavalli
GSM2261112_8942326025_R03C02	GSM2261112	IlluminaHumanMethylation450k	GSM2261112	Cavalli
GSM2261113_7973219001_R03C01	GSM2261113	IlluminaHumanMethylation450k	GSM2261113	Cavalli
GSM2261114_7973219005_R01C02	GSM2261114	IlluminaHumanMethylation450k	GSM2261114	Cavalli
GSM2261115_7970368045_R03C01	GSM2261115	IlluminaHumanMethylation450k	GSM2261115	Cavalli
GSM2261116_7973219007_R03C01	GSM2261116	IlluminaHumanMethylation450k	GSM2261116	Cavalli
GSM2261117_7973201166_R02C02	GSM2261117	IlluminaHumanMethylation450k	GSM2261117	Cavalli
GSM2261118_7973219007_R05C02	GSM2261118	IlluminaHumanMethylation450k	GSM2261118	Cavalli
GSM2261119_7973219020_R01C02	GSM2261119	IlluminaHumanMethylation450k	GSM2261119	Cavalli
GSM2261120_7973219008_R01C02	GSM2261120	IlluminaHumanMethylation450k	GSM2261120	Cavalli
GSM2261121_7970368045_R05C02	GSM2261121	IlluminaHumanMethylation450k	GSM2261121	Cavalli
GSM2261122_7970376148_R05C02	GSM2261122	IlluminaHumanMethylation450k	GSM2261122	Cavalli
GSM2261123_7970376151_R01C02	GSM2261123	IlluminaHumanMethylation450k	GSM2261123	Cavalli
GSM2261124_7970376167_R01C02	GSM2261124	IlluminaHumanMethylation450k	GSM2261124	Cavalli
GSM2261125_7973219001_R04C01	GSM2261125	IlluminaHumanMethylation450k	GSM2261125	Cavalli
GSM2261126_7973219001_R06C02	GSM2261126	IlluminaHumanMethylation450k	GSM2261126	Cavalli
GSM2261127_7973219007_R04C01	GSM2261127	IlluminaHumanMethylation450k	GSM2261127	Cavalli
GSM2261128_7973219007_R06C02	GSM2261128	IlluminaHumanMethylation450k	GSM2261128	Cavalli
GSM2261129_7973219008_R02C02	GSM2261129	IlluminaHumanMethylation450k	GSM2261129	Cavalli
GSM2261130_7973201074_R05C01	GSM2261130	IlluminaHumanMethylation450k	GSM2261130	Cavalli
GSM2261131_7970376148_R06C02	GSM2261131	IlluminaHumanMethylation450k	GSM2261131	Cavalli
GSM2261132_7970376151_R02C02	GSM2261132	IlluminaHumanMethylation450k	GSM2261132	Cavalli
GSM2261133_7970376163_R04C01	GSM2261133	IlluminaHumanMethylation450k	GSM2261133	Cavalli
GSM2261134_7970376163_R06C02	GSM2261134	IlluminaHumanMethylation450k	GSM2261134	Cavalli
GSM2261135_7970376167_R02C02	GSM2261135	IlluminaHumanMethylation450k	GSM2261135	Cavalli
GSM2261136_7973219001_R05C01	GSM2261136	IlluminaHumanMethylation450k	GSM2261136	Cavalli
GSM2261137_7973219005_R03C02	GSM2261137	IlluminaHumanMethylation450k	GSM2261137	Cavalli
GSM2261138_7973219007_R05C01	GSM2261138	IlluminaHumanMethylation450k	GSM2261138	Cavalli
GSM2261139_7973219008_R01C01	GSM2261139	IlluminaHumanMethylation450k	GSM2261139	Cavalli
GSM2261140_7973219008_R03C02	GSM2261140	IlluminaHumanMethylation450k	GSM2261140	Cavalli
GSM2261141_7970376148_R05C01	GSM2261141	IlluminaHumanMethylation450k	GSM2261141	Cavalli
GSM2261142_7970376151_R01C01	GSM2261142	IlluminaHumanMethylation450k	GSM2261142	Cavalli
GSM2261143_7970376163_R05C01	GSM2261143	IlluminaHumanMethylation450k	GSM2261143	Cavalli
GSM2261144_7970376167_R01C01	GSM2261144	IlluminaHumanMethylation450k	GSM2261144	Cavalli
GSM2261145_7973201157_R01C01	GSM2261145	IlluminaHumanMethylation450k	GSM2261145	Cavalli
GSM2261146_7973201157_R03C02	GSM2261146	IlluminaHumanMethylation450k	GSM2261146	Cavalli
GSM2261147_7970368124_R01C02	GSM2261147	IlluminaHumanMethylation450k	GSM2261147	Cavalli
GSM2261148_8942326070_R02C02	GSM2261148	IlluminaHumanMethylation450k	GSM2261148	Cavalli
GSM2261149_7973219005_R02C01	GSM2261149	IlluminaHumanMethylation450k	GSM2261149	Cavalli
GSM2261150_7973219007_R06C01	GSM2261150	IlluminaHumanMethylation450k	GSM2261150	Cavalli
GSM2261151_7973219008_R02C01	GSM2261151	IlluminaHumanMethylation450k	GSM2261151	Cavalli
GSM2261152_7973219008_R04C02	GSM2261152	IlluminaHumanMethylation450k	GSM2261152	Cavalli
GSM2261153_7970376148_R06C01	GSM2261153	IlluminaHumanMethylation450k	GSM2261153	Cavalli
GSM2261154_7973219034_R03C01	GSM2261154	IlluminaHumanMethylation450k	GSM2261154	Cavalli
GSM2261155_7970376151_R04C02	GSM2261155	IlluminaHumanMethylation450k	GSM2261155	Cavalli
GSM2261156_7970376167_R02C01	GSM2261156	IlluminaHumanMethylation450k	GSM2261156	Cavalli
GSM2261157_7970376167_R04C02	GSM2261157	IlluminaHumanMethylation450k	GSM2261157	Cavalli
GSM2261158_7973219005_R03C01	GSM2261158	IlluminaHumanMethylation450k	GSM2261158	Cavalli
GSM2261159_7973219007_R01C02	GSM2261159	IlluminaHumanMethylation450k	GSM2261159	Cavalli
GSM2261160_7796806110_R04C02	GSM2261160	IlluminaHumanMethylation450k	GSM2261160	Cavalli
GSM2261161_7973219008_R05C02	GSM2261161	IlluminaHumanMethylation450k	GSM2261161	Cavalli
GSM2261162_7973219040_R01C02	GSM2261162	IlluminaHumanMethylation450k	GSM2261162	Cavalli
GSM2261163_7970376148_R01C02	GSM2261163	IlluminaHumanMethylation450k	GSM2261163	Cavalli
GSM2261164_7970376151_R05C02	GSM2261164	IlluminaHumanMethylation450k	GSM2261164	Cavalli
GSM2261165_7970376163_R01C02	GSM2261165	IlluminaHumanMethylation450k	GSM2261165	Cavalli
GSM2261166_7970376167_R05C02	GSM2261166	IlluminaHumanMethylation450k	GSM2261166	Cavalli
GSM2261167_7973219001_R02C02	GSM2261167	IlluminaHumanMethylation450k	GSM2261167	Cavalli
GSM2261168_7973219005_R04C01	GSM2261168	IlluminaHumanMethylation450k	GSM2261168	Cavalli
GSM2261169_7973219005_R06C02	GSM2261169	IlluminaHumanMethylation450k	GSM2261169	Cavalli
GSM2261170_7973219007_R02C02	GSM2261170	IlluminaHumanMethylation450k	GSM2261170	Cavalli
GSM2261171_7973219008_R04C01	GSM2261171	IlluminaHumanMethylation450k	GSM2261171	Cavalli
GSM2261172_7973219008_R06C02	GSM2261172	IlluminaHumanMethylation450k	GSM2261172	Cavalli
GSM2261173_7970376148_R02C02	GSM2261173	IlluminaHumanMethylation450k	GSM2261173	Cavalli
GSM2261174_7970376151_R04C01	GSM2261174	IlluminaHumanMethylation450k	GSM2261174	Cavalli
GSM2261175_7970376151_R06C02	GSM2261175	IlluminaHumanMethylation450k	GSM2261175	Cavalli
GSM2261176_7970376163_R02C02	GSM2261176	IlluminaHumanMethylation450k	GSM2261176	Cavalli
GSM2261177_7973201166_R01C01	GSM2261177	IlluminaHumanMethylation450k	GSM2261177	Cavalli
GSM2261178_7973219042_R05C02	GSM2261178	IlluminaHumanMethylation450k	GSM2261178	Cavalli
GSM2261179_7970368106_R03C01	GSM2261179	IlluminaHumanMethylation450k	GSM2261179	Cavalli
GSM2261180_7970376150_R03C01	GSM2261180	IlluminaHumanMethylation450k	GSM2261180	Cavalli
GSM2261181_9344737020_R05C02	GSM2261181	IlluminaHumanMethylation450k	GSM2261181	Cavalli
[truncated: 326 more rows]

## Sheet: HGG Samples
Sample ID	Accession
pHGG_META_0308	E-MTAB-5528
pHGG_META_0004	E-MTAB-5528
pHGG_META_0016	E-MTAB-5528
pHGG_META_0052	E-MTAB-5528
pHGG_META_0081	E-MTAB-5528
pHGG_META_0015	E-MTAB-5528
pHGG_META_0047	E-MTAB-5528
pHGG_META_0100	E-MTAB-5528
pHGG_META_0193	E-MTAB-5528
pHGG_META_0190	E-MTAB-5528
pHGG_META_0199	E-MTAB-5528
pHGG_META_0191	E-MTAB-5528
pHGG_META_0194	E-MTAB-5528
pHGG_META_0201	E-MTAB-5528
pHGG_META_0200	E-MTAB-5528
pHGG_META_0198	E-MTAB-5528
pHGG_META_0195	E-MTAB-5528
pHGG_META_0197	E-MTAB-5528
pHGG_META_0203	E-MTAB-5528
pHGG_META_0179	E-MTAB-5528
pHGG_META_0182	E-MTAB-5528
pHGG_META_0183	E-MTAB-5528
pHGG_META_0077	E-MTAB-5528
pHGG_META_0082	E-MTAB-5528
pHGG_META_0083	E-MTAB-5528
pHGG_META_0094	E-MTAB-5528
pHGG_META_0032	E-MTAB-5528
pHGG_META_0088	E-MTAB-5528
pHGG_META_0029	E-MTAB-5528
pHGG_META_0089	E-MTAB-5528
pHGG_META_0030	E-MTAB-5528
pHGG_META_0091	E-MTAB-5528
pHGG_META_0097	E-MTAB-5528
pHGG_META_0078	E-MTAB-5528
pHGG_META_0020	E-MTAB-5528
pHGG_META_0021	E-MTAB-5528
pHGG_META_0017	E-MTAB-5528
pHGG_META_0022	E-MTAB-5528
pHGG_META_0025	E-MTAB-5528
pHGG_META_0027	E-MTAB-5528
pHGG_META_0035	E-MTAB-5528
pHGG_META_0028	E-MTAB-5528
pHGG_META_0085	E-MTAB-5528
pHGG_META_0037	E-MTAB-5528
pHGG_META_0041	E-MTAB-5528
pHGG_META_0040	E-MTAB-5528
pHGG_META_0172	E-MTAB-5528
pHGG_META_0178	E-MTAB-5528
pHGG_META_0173	E-MTAB-5528
pHGG_META_0180	E-MTAB-5528
pHGG_META_0174	E-MTAB-5528
pHGG_META_0181	E-MTAB-5528
pHGG_META_0175	E-MTAB-5528
pHGG_META_0184	E-MTAB-5528
pHGG_META_0176	E-MTAB-5528
pHGG_META_0186	E-MTAB-5528
pHGG_META_0177	E-MTAB-5528
pHGG_META_0187	E-MTAB-5528
pHGG_META_0001	E-MTAB-5528
pHGG_META_0009	E-MTAB-5528
pHGG_META_0002	E-MTAB-5528
pHGG_META_0005	E-MTAB-5528
pHGG_META_0012	E-MTAB-5528
pHGG_META_0006	E-MTAB-5528
pHGG_META_0019	E-MTAB-5528
pHGG_META_0007	E-MTAB-5528
pHGG_META_0090	E-MTAB-5528
pHGG_META_0010	E-MTAB-5528
pHGG_META_0098	E-MTAB-5528
pHGG_META_0188	E-MTAB-5528
pHGG_META_0126	E-MTAB-5528
pHGG_META_0189	E-MTAB-5528
pHGG_META_0130	E-MTAB-5528
pHGG_META_0131	E-MTAB-5528
pHGG_META_0123	E-MTAB-5528
pHGG_META_0133	E-MTAB-5528
pHGG_META_0124	E-MTAB-5528
pHGG_META_0134	E-MTAB-5528
pHGG_META_0125	E-MTAB-5528
pHGG_META_0135	E-MTAB-5528
pHGG_META_0307	E-MTAB-5528
pHGG_META_0167	E-MTAB-5528
pHGG_META_0168	E-MTAB-5528
pHGG_META_0290	E-MTAB-5528
pHGG_META_0169	E-MTAB-5528
pHGG_META_0323	E-MTAB-5528
pHGG_META_0170	E-MTAB-5528
pHGG_META_0325	E-MTAB-5528
pHGG_META_0171	E-MTAB-5528
pHGG_META_0136	E-MTAB-5528
pHGG_META_0117	E-MTAB-5528
pHGG_META_0137	E-MTAB-5528
pHGG_META_0139	E-MTAB-5528
pHGG_META_0297	E-MTAB-5528
pHGG_META_0141	E-MTAB-5528
pHGG_META_0304	E-MTAB-5528
pHGG_META_0142	E-MTAB-5528
pHGG_META_0313	E-MTAB-5528
pHGG_META_0143	E-MTAB-5528
HERBY_011	E-MTAB-5552; PMID:29763623
HERBY_012	E-MTAB-5552; PMID:29763623
HERBY_013	E-MTAB-5552; PMID:29763623
HERBY_009	E-MTAB-5552; PMID:29763623
HERBY_015	E-MTAB-5552; PMID:29763623
HERBY_019	E-MTAB-5552; PMID:29763623
HERBY_026	E-MTAB-5552; PMID:29763623
HERBY_057	E-MTAB-5552; PMID:29763623
HERBY_027	E-MTAB-5552; PMID:29763623
HERBY_069	E-MTAB-5552; PMID:29763623
HERBY_032	E-MTAB-5552; PMID:29763623
HERBY_071	E-MTAB-5552; PMID:29763623
HERBY_035	E-MTAB-5552; PMID:29763623
HERBY_072	E-MTAB-5552; PMID:29763623
HERBY_036	E-MTAB-5552; PMID:29763623
HERBY_084	E-MTAB-5552; PMID:29763623
HERBY_037	E-MTAB-5552; PMID:29763623
HERBY_086	E-MTAB-5552; PMID:29763623
HERBY_090	E-MTAB-5552; PMID:29763623
HERBY_105	E-MTAB-5552; PMID:29763623
HERBY_093	E-MTAB-5552; PMID:29763623
HERBY_106	E-MTAB-5552; PMID:29763623
HERBY_097	E-MTAB-5552; PMID:29763623
HERBY_107	E-MTAB-5552; PMID:29763623
HERBY_101	E-MTAB-5552; PMID:29763623
HERBY_108	E-MTAB-5552; PMID:29763623
HERBY_102	E-MTAB-5552; PMID:29763623
HERBY_110	E-MTAB-5552; PMID:29763623
HERBY_103	E-MTAB-5552; PMID:29763623
HERBY_111	E-MTAB-5552; PMID:29763623
HERBY_118	E-MTAB-5552; PMID:29763623
HERBY_066	E-MTAB-5552; PMID:29763623
HERBY_063	E-MTAB-5552; PMID:29763623
HERBY_029	E-MTAB-5552; PMID:29763623
HERBY_028	E-MTAB-5552; PMID:29763623
HERBY_022	E-MTAB-5552; PMID:29763623
HERBY_077	E-MTAB-5552; PMID:29763623
HERBY_034	E-MTAB-5552; PMID:29763623
HERBY_092	E-MTAB-5552; PMID:29763623
HERBY_010	E-MTAB-5552; PMID:29763623
HERBY_014	E-MTAB-5552; PMID:29763623
HERBY_030	E-MTAB-5552; PMID:29763623
HERBY_038	E-MTAB-5552; PMID:29763623
HERBY_039	E-MTAB-5552; PMID:29763623
HERBY_042	E-MTAB-5552; PMID:29763623
HERBY_046	E-MTAB-5552; PMID:29763623
HERBY_051	E-MTAB-5552; PMID:29763623
HERBY_053	E-MTAB-5552; PMID:29763623
HERBY_031	E-MTAB-5552; PMID:29763623
HERBY_055	E-MTAB-5552; PMID:29763623
HERBY_059	E-MTAB-5552; PMID:29763623
HERBY_016	E-MTAB-5552; PMID:29763623
HERBY_061	E-MTAB-5552; PMID:29763623
HERBY_018	E-MTAB-5552; PMID:29763623
HERBY_064	E-MTAB-5552; PMID:29763623
HERBY_082	E-MTAB-5552; PMID:29763623
HERBY_109	E-MTAB-5552; PMID:29763623
HERBY_083	E-MTAB-5552; PMID:29763623
HERBY_119	E-MTAB-5552; PMID:29763623
HERBY_087	E-MTAB-5552; PMID:29763623
HERBY_094	E-MTAB-5552; PMID:29763623
HERBY_098	E-MTAB-5552; PMID:29763623
HERBY_104	E-MTAB-5552; PMID:29763623
HERBY_058	E-MTAB-5552; PMID:29763623
HERBY_005	E-MTAB-5552; PMID:29763623
HERBY_021	E-MTAB-5552; PMID:29763623
HERBY_024	E-MTAB-5552; PMID:29763623
HERBY_043	E-MTAB-5552; PMID:29763623
HERBY_049	E-MTAB-5552; PMID:29763623
HERBY_117	E-MTAB-5552; PMID:29763623
HERBY_008	E-MTAB-5552; PMID:29763623
pHGG_META_0532	PMID:28966033
pHGG_META_0546	PMID:28966033
pHGG_META_0534	PMID:28966033
pHGG_META_0522	PMID:28966033
pHGG_META_0535	PMID:28966033
pHGG_META_0525	PMID:28966033
pHGG_META_0536	PMID:28966033
pHGG_META_0526	PMID:28966033
pHGG_META_0537	PMID:28966033
pHGG_META_0527	PMID:28966033
pHGG_META_0566	PMID:28966033
pHGG_META_0577	PMID:28966033
pHGG_META_0578	PMID:28966033
pHGG_META_0574	PMID:28966033
pHGG_META_0565	PMID:28966033
pHGG_META_0837	PMID:28966033
pHGG_META_0842	PMID:28966033
pHGG_META_0843	PMID:28966033
pHGG_META_0838	PMID:28966033
pHGG_META_0839	PMID:28966033
pHGG_META_0841	PMID:28966033
pHGG_META_0840	PMID:28966033
pHGG_META_0835	PMID:28966033
pHGG_META_0836	PMID:28966033
pHGG_META_0523	PMID:28966033
pHGG_META_0524	PMID:28966033
pHGG_META_0559	PMID:28966033
pHGG_META_0561	PMID:28966033
pHGG_META_0848	PMID:28966033
pHGG_META_0560	PMID:28966033
pHGG_META_0570	PMID:28966033
pHGG_META_0548	PMID:28966033
pHGG_META_0571	PMID:28966033
pHGG_META_0562	PMID:28966033
pHGG_META_0556	PMID:28966033
pHGG_META_0550	PMID:28966033
pHGG_META_0852	PMID:28966033
pHGG_META_0563	PMID:28966033
pHGG_META_0847	PMID:28966033
pHGG_META_0583	PMID:28966033
pHGG_META_0584	PMID:28966033
pHGG_META_0586	PMID:28966033
pHGG_META_0585	PMID:28966033
pHGG_META_0580	PMID:28966033
pHGG_META_0581	PMID:28966033
pHGG_META_0588	PMID:28966033
pHGG_META_0587	PMID:28966033
pHGG_META_0582	PMID:28966033
pHGG_META_0829	PMID:28966033
pHGG_META_0781	PMID:28966033
pHGG_META_0998	PMID:28966033
pHGG_META_0999	PMID:28966033
pHGG_META_0996	PMID:28966033
pHGG_META_0784	PMID:28966033
pHGG_META_0849	PMID:28966033
pHGG_META_1000	PMID:28966033
pHGG_META_0776	PMID:28966033
pHGG_META_0774	PMID:28966033
pHGG_META_0780	PMID:28966033
pHGG_META_0830	PMID:28966033
pHGG_META_1001	PMID:28966033
pHGG_META_0831	PMID:28966033
pHGG_META_1002	PMID:28966033
pHGG_META_1003	PMID:28966033
pHGG_META_0795	PMID:28966033
pHGG_META_0678	PMID:28966033
pHGG_META_0683	PMID:28966033
pHGG_META_0684	PMID:28966033
pHGG_META_0710	PMID:28966033
pHGG_META_0685	PMID:28966033
pHGG_META_0716	PMID:28966033
pHGG_META_0722	PMID:28966033
pHGG_META_0691	PMID:28966033
pHGG_META_0752	PMID:28966033
pHGG_META_0759	PMID:28966033
pHGG_META_0766	PMID:28966033
pHGG_META_0760	PMID:28966033
pHGG_META_0761	PMID:28966033
pHGG_META_0762	PMID:28966033
pHGG_META_1007	PMID:28966033
pHGG_META_1006	PMID:28966033
pHGG_META_1008	PMID:28966033
pHGG_META_0778	PMID:28966033
pHGG_META_1009	PMID:28966033
pHGG_META_1005	PMID:28966033
pHGG_META_1004	PMID:28966033
pHGG_META_1010	PMID:28966033
pHGG_META_0810	PMID:28966033
pHGG_META_0823	PMID:28966033
pHGG_META_0809	PMID:28966033
pHGG_META_0797	PMID:28966033
pHGG_META_0811	PMID:28966033
pHGG_META_0804	PMID:28966033
pHGG_META_0822	PMID:28966033
pHGG_META_0827	PMID:28966033
pHGG_META_0813	PMID:28966033
pHGG_META_0818	PMID:28966033
pHGG_META_0798	PMID:28966033
pHGG_META_0814	PMID:28966033
pHGG_META_0803	PMID:28966033
pHGG_META_0800	PMID:28966033
pHGG_META_0808	PMID:28966033
pHGG_META_0828	PMID:28966033
pHGG_META_0806	PMID:28966033
pHGG_META_0802	PMID:28966033
pHGG_META_0821	PMID:28966033
pHGG_META_0826	PMID:28966033
pHGG_META_0817	PMID:28966033
pHGG_META_0799	PMID:28966033
pHGG_META_0796	PMID:28966033
pHGG_META_0801	PMID:28966033
pHGG_META_0812	PMID:28966033
pHGG_META_0807	PMID:28966033
pHGG_META_0816	PMID:28966033
pHGG_META_0825	PMID:28966033
pHGG_META_0824	PMID:28966033
pHGG_META_0681	PMID:28966033
pHGG_META_0815	PMID:28966033
pHGG_META_0680	PMID:28966033
pHGG_META_0713	PMID:28966033
pHGG_META_0712	PMID:28966033
pHGG_META_0701	PMID:28966033
pHGG_META_0805	PMID:28966033
pHGG_META_0755	PMID:28966033
pHGG_META_0686	PMID:28966033
pHGG_META_0741	PMID:28966033
pHGG_META_0688	PMID:28966033
pHGG_META_0732	PMID:28966033
pHGG_META_0754	PMID:28966033
pHGG_META_0720	PMID:28966033
pHGG_META_0727	PMID:28966033
pHGG_META_0758	PMID:28966033
pHGG_META_0764	PMID:28966033
pHGG_META_0765	PMID:28966033
pHGG_META_0767	PMID:28966033
pHGG_META_0768	PMID:28966033
pHGG_META_0770	PMID:28966033
pHGG_META_0771	PMID:28966033
pHGG_META_0772	PMID:28966033
pHGG_META_0773	PMID:28966033
pHGG_META_1011	PMID:28966033
pHGG_META_1014	PMID:28966033
pHGG_META_0846	PMID:28966033
pHGG_META_0844	PMID:28966033
pHGG_META_0845	PMID:28966033
pHGG_META_0787	PMID:28966033
pHGG_META_0756	PMID:28966033
pHGG_META_0757	PMID:28966033
pHGG_META_0786	PMID:28966033
pHGG_META_0790	PMID:28966033
pHGG_META_0783	PMID:28966033
pHGG_META_0779	PMID:28966033
pHGG_META_0785	PMID:28966033
pHGG_META_0789	PMID:28966033
pHGG_META_0775	PMID:28966033
pHGG_META_0788	PMID:28966033
pHGG_META_0791	PMID:28966033
pHGG_META_0792	PMID:28966033
pHGG_META_0793	PMID:28966033
pHGG_META_0794	PMID:28966033
pHGG_META_0782	PMID:28966033
pHGG_META_0679	PMID:28966033
pHGG_META_0693	PMID:28966033
pHGG_META_0682	PMID:28966033
pHGG_META_0694	PMID:28966033
pHGG_META_0695	PMID:28966033
pHGG_META_0696	PMID:28966033
pHGG_META_0689	PMID:28966033
pHGG_META_0697	PMID:28966033
pHGG_META_0690	PMID:28966033
pHGG_META_0698	PMID:28966033
pHGG_META_0708	PMID:28966033
pHGG_META_0700	PMID:28966033
pHGG_META_0711	PMID:28966033
pHGG_META_0702	PMID:28966033
pHGG_META_0715	PMID:28966033
pHGG_META_0703	PMID:28966033
pHGG_META_0717	PMID:28966033
pHGG_META_0705	PMID:28966033
pHGG_META_0721	PMID:28966033
pHGG_META_0723	PMID:28966033
pHGG_META_0730	PMID:28966033
pHGG_META_0724	PMID:28966033
pHGG_META_0731	PMID:28966033
pHGG_META_0725	PMID:28966033
pHGG_META_0733	PMID:28966033
pHGG_META_0726	PMID:28966033
pHGG_META_0734	PMID:28966033
pHGG_META_0728	PMID:28966033
pHGG_META_0735	PMID:28966033
pHGG_META_0729	PMID:28966033
pHGG_META_0736	PMID:28966033
pHGG_META_0738	PMID:28966033
pHGG_META_0748	PMID:28966033
pHGG_META_0739	PMID:28966033
pHGG_META_0749	PMID:28966033
pHGG_META_0740	PMID:28966033
pHGG_META_0750	PMID:28966033
pHGG_META_0742	PMID:28966033
pHGG_META_0751	PMID:28966033
pHGG_META_0744	PMID:28966033
pHGG_META_0745	PMID:28966033
pHGG_META_0753	PMID:28966033
pHGG_META_1015	PMID:28966033
pHGG_META_1016	PMID:28966033
pHGG_META_1012	PMID:28966033
pHGG_META_1017	PMID:28966033
pHGG_META_1013	PMID:28966033
pHGG_META_1018	PMID:28966033
pHGG_META_1029	PMID:28966033
pHGG_META_1023	PMID:28966033
pHGG_META_0687	PMID:28966033
pHGG_META_1019	PMID:28966033
pHGG_META_1020	PMID:28966033
pHGG_META_1021	PMID:28966033
pHGG_META_1022	PMID:28966033
pHGG_META_0709	PMID:28966033
pHGG_META_0706	PMID:28966033
pHGG_META_0572	PMID:28966033
pHGG_META_0544	PMID:28966033
pHGG_META_0549	PMID:28966033
pHGG_META_0529	PMID:28966033
pHGG_META_0719	PMID:28966033
pHGG_META_0542	PMID:28966033
pHGG_META_0538	PMID:28966033
pHGG_META_0832	Unpublished
pHGG_META_1025	Unpublished
pHGG_META_1028	Unpublished
pHGG_META_1027	Unpublished
pHGG_META_1026	Unpublished
pHGG_META_1024	Unpublished

## Sheet: MRT Samples
IDAT_Barcode	Sample_Name	Subgroup	Age (Months)	Sex	Array
200819570005_R01C01	NMB1009_EPIC	ECRT	24	F	HumanMethylationEPIC
200819570005_R02C01	NMB1010_EPIC	ATRT-TYR	9.96	M	HumanMethylationEPIC
200819570005_R03C01	NMB1039_EPIC	ATRT-TYR	27	M	HumanMethylationEPIC
200819570005_R04C01	NMB1040_EPIC	ATRT-SHH	17	M	HumanMethylationEPIC
200819570005_R05C01	NMB1041_EPIC	ATRT-TYR	NA	F	HumanMethylationEPIC
200819570005_R06C01	NMB959_EPIC	ATRT-SHH	20	F	HumanMethylationEPIC
200819570005_R07C01	NMB960_EPIC	ATRT-MYC	NA	M	HumanMethylationEPIC
200819570005_R08C01	NMB958_EPIC	ECRT	NA	F	HumanMethylationEPIC
200819570056_R01C01	NMB884_EPIC	ECRT	12.5333	F	HumanMethylationEPIC
200819570056_R02C01	NMB887_EPIC	ECRT	44.4333	M	HumanMethylationEPIC
200819570056_R03C01	NMB919_EPIC	ATRT-TYR	3.24	M	HumanMethylationEPIC
200819570056_R04C01	NMB920_EPIC	ATRT-TYR	67.56	M	HumanMethylationEPIC
200819570056_R05C01	NMB921_EPIC	ATRT-MYC	7.32	M	HumanMethylationEPIC
200819570056_R06C01	NMB997_EPIC	ECRT	1.61096	M	HumanMethylationEPIC
200819570056_R08C01	NMB1006_EPIC	ECRT	18.24	M	HumanMethylationEPIC
201533540013_R01C01	NMB835_EPIC	ECRT	17.1333	M	HumanMethylationEPIC
201533540013_R02C01	NMB875_EPIC	ECRT	8.3	F	HumanMethylationEPIC
201533540013_R03C01	NMB885_EPIC	ATRT-MYC	13.2	M	HumanMethylationEPIC
201533540013_R04C01	NMB998_EPIC	ECRT	12	F	HumanMethylationEPIC
201533540013_R05C01	NMB1007_EPIC	ECRT	18.24	M	HumanMethylationEPIC
201533540013_R06C01	NMB1008_EPIC	ECRT	12	F	HumanMethylationEPIC
201533540013_R07C01	NMB1081_EPIC	ATRT-SHH	44.64	M	HumanMethylationEPIC
201533540013_R08C01	NMB1083_EPIC	ATRT-SHH	12.36	M	HumanMethylationEPIC
201533540027_R07C01	NMB16_EPIC	ATRT-TYR	1.23333	M	HumanMethylationEPIC
201533540027_R08C01	NMB461_EPIC	ATRT-SHH	8.03333	F	HumanMethylationEPIC
201533630042_R01C01	NMB1005_EPIC_3	ECRT	21	F	HumanMethylationEPIC
202073190065_R02C01	NMB1063_EPIC	ATRT-MYC	22.68	F	HumanMethylationEPIC
202073190065_R03C01	NMB1070_EPIC	ATRT-TYR	0.84	M	HumanMethylationEPIC
202073190065_R04C01	NMB1072_EPIC	ATRT-TYR	3.24	M	HumanMethylationEPIC
202073190065_R05C01	NMB1073_EPIC	ATRT-TYR	67.56	M	HumanMethylationEPIC
202073190065_R06C01	NMB1074_EPIC	ATRT-SHH	0.24	M	HumanMethylationEPIC
202073190065_R07C01	NMB1076_EPIC	ATRT-SHH	27	F	HumanMethylationEPIC
202073190065_R08C01	NMB1080_EPIC	ATRT-SHH	14.88	M	HumanMethylationEPIC
202123800232_R03C01	NMB1062_EPIC	ATRT-SHH	66.48	M	HumanMethylationEPIC
202123800232_R04C01	NMB1069_EPIC	ATRT-SHH	7.2	M	HumanMethylationEPIC
202123800232_R05C01	NMB1075_EPIC	ATRT-TYR	15	F	HumanMethylationEPIC
202123800232_R06C01	NMB1079_EPIC	ATRT-MYC	16.56	F	HumanMethylationEPIC
202123800232_R07C01	NMB1082_EPIC	ATRT-SHH	10.56	F	HumanMethylationEPIC
202123800232_R08C01	NMB779_EPIC	ATRT-TYR	132.467	M	HumanMethylationEPIC
203045470241_R07C01	NMB1208_EPIC	ATRT-SHH	127.68	F	HumanMethylationEPIC
203045470241_R08C01	NMB1211_EPIC	ATRT-TYR	0.06	M	HumanMethylationEPIC
8359018040_R01C01	NMB834_450K	ATRT-MYC	3.1	F	HumanMethylation450K
8359018040_R01C02	NMB842_450K	ATRT-SHH	18.6	F	HumanMethylation450K
8359018040_R03C01	NMB836_450K	ATRT-TYR	19.1333	M	HumanMethylation450K
8359018040_R03C02	NMB844_450K	ECRT	4.43333	M	HumanMethylation450K
8359018040_R04C01	NMB838_450K	ECRT	5.46667	F	HumanMethylation450K
8359018040_R04C02	NMB845_450K	ECRT	14.5667	M	HumanMethylation450K
8359018040_R05C01	NMB840_450K	ECRT	5.46667	M	HumanMethylation450K
8359018040_R05C02	NMB846_450K	ATRT-SHH	79.2667	F	HumanMethylation450K
8359018040_R06C01	NMB839_450K	ECRT	2.26667	M	HumanMethylation450K
8359018040_R06C02	NMB847_450K	ECRT	7.93333	F	HumanMethylation450K
8359018159_R01C01	NMB848_450K	ECRT	74.6	M	HumanMethylation450K
8359018159_R01C02	NMB776_450K	ATRT-TYR	80.6	M	HumanMethylation450K
8359018159_R02C01	NMB849_450K	ECRT	0.333333	F	HumanMethylation450K
8359018159_R03C01	NMB852_450K	ECRT	3.8	M	HumanMethylation450K
8359018159_R03C02	NMB778_450K	ATRT-TYR	106.533	M	HumanMethylation450K
8359018159_R04C01	NMB853_450K	ATRT-TYR	7.8	M	HumanMethylation450K
8359018159_R05C01	NMB854_450K	ATRT-SHH	18.6	F	HumanMethylation450K
8359018159_R06C01	NMB775_450K	ATRT-SHH	36.9667	F	HumanMethylation450K
9297949124_R01C01	NMB860_450K	ECRT	6.7	F	HumanMethylation450K
9297949124_R02C01	NMB861_450K	ECRT	93.3667	M	HumanMethylation450K
9297949124_R03C01	NMB862_450K	ECRT	13.4667	M	HumanMethylation450K
9297949124_R04C01	NMB863_450K	ECRT	8.56667	F	HumanMethylation450K
9297949124_R05C01	NMB864_450K	ECRT	56.9333	F	HumanMethylation450K
9297949124_R06C01	NMB865_450K	ECRT	44.9333	M	HumanMethylation450K
9421912049_R01C01	NMB856_450K	ATRT-MYC	135.3	F	HumanMethylation450K
9421912049_R02C01	NMB896_450K	ECRT	104.167	M	HumanMethylation450K
9421912049_R03C01	NMB886_450K	ECRT	9.26667	F	HumanMethylation450K
9421912049_R05C01	NMB882_450K	ECRT	12.6	M	HumanMethylation450K
9421912051_R01C01	NMB876_450K	ATRT-MYC	22.4667	M	HumanMethylation450K
9421912051_R01C02	NMB883_450K	ECRT	11.7333	M	HumanMethylation450K
9421912051_R02C01	NMB877_450K	ECRT	45.1667	M	HumanMethylation450K
9421912051_R03C01	NMB878_450K	ATRT-TYR	7.86667	M	HumanMethylation450K
9421912051_R04C01	NMB879_450K	ECRT	13.8333	M	HumanMethylation450K
9421912051_R04C02	NMB888_450K	ATRT-SHH	58.0667	M	HumanMethylation450K
9421912051_R05C01	NMB880_450K	ECRT	15.6333	M	HumanMethylation450K
9421912051_R05C02	NMB841_450K	ECRT	16.9667	F	HumanMethylation450K
9421912051_R06C01	NMB881_450K	ECRT	29.1	M	HumanMethylation450K
9421912051_R06C02	NMB850_450K	ECRT	29.0333	M	HumanMethylation450K
